# Supplementary material for: Diethyl 4,6-diacetamido­isophthalate
Source: Acta Crystallogr Sect E Struct Rep Online. 2011 Apr 22;67(Pt 5):o1185. doi: 10.1107/S1600536811013845 (PMC3089246; doi:10.1107/S1600536811013845)
Supplement: Supplementary file 1 [file e-67-o1185-sup1.cif]

##############################################################################
#                                                                            #
# This CIF contains the data in a paper accepted for publication in          #
# Acta Crystallographica Section E. It conforms to the requirements of       #
# Notes for Authors for Acta Crystallographica Section E, and has been       #
# peer reviewed under the auspices of the IUCr Commission on Journals.       #
#                                                                            #
# Full details of the Crystallographic Information File format               #
# are given in the paper "The Crystallographic Information File (CIF):       #
# a New Standard Archive File for Crystallography" by S. R. Hall, F. H.      #
# Allen and I. D. Brown [Acta Cryst. (1991), A47, 655-685].                  #
#                                                                            #
# The current version of the core CIF dictionary is obtainable from          #
# ftp://ftp.iucr.org/pub/cif_core.dic.                                       #
#                                                                            #
# Software is freely available for graphical display of the structure(s)     #
# in this CIF. For information consult the CIF software page                 #
# http://www.iucr.org/resources/cif/software.                                #
#                                                                            #
# This file may be used for bona fide research purposes within the           #
# scientific community so long as proper attribution is given to the journal # 
# article from which it was obtained.                                        #
#                                                                            #
##############################################################################
data_global
_audit_creation_method     'form.cif (version 2.0)'
_journal_data_validation_number     ?
_journal_date_recd_electronic     2011-03-26
_journal_date_accepted     2011-04-12
_journal_name_full     'Acta Crystallographica, Section E'
_journal_year     2011
_journal_volume     67
_journal_issue      5
_journal_page_first     o1185
_journal_page_last     o1185
_journal_paper_category     QO
_journal_coeditor_code     HB5828
_publ_contact_author_name     'Wen Feng'
_publ_contact_author_address
;
Key Laboratory for Radiation Physics and Technology of Ministry of Education,
College of Chemistry, Institute of Nuclear Science and Technology,
 Sichuan University, Chengdu 610064, Sichuan, China
;
_publ_contact_author_email     wfeng9510@scu.edu.cn
_publ_contact_author_fax     'Fax: +86 28-85418755'
_publ_contact_author_phone     'Tel: +86 28-85416996'
_publ_section_title
;
Diethyl 4,6-diacetamidoisophthalate
;
loop_
    _publ_author_name
    _publ_author_footnote
    _publ_author_address
    'Li, Peishen' .
;
Key Laboratory for Radiation Physics and Technology of the Ministry of
 Education,
College of Chemistry
Institute of Nuclear Science and Technology,
Sichuan University
Chengdu 610064
Sichuan
People's Republic of China
;
    'Li, Xianghui' .
;
Key Laboratory for Radiation Physics and Technology of the Ministry of
 Education,
College of Chemistry
Institute of Nuclear Science and Technology,
Sichuan University
Chengdu 610064
Sichuan
People's Republic of China
;
    'Chen, Chao' .
;
Key Laboratory for Radiation Physics and Technology of the Ministry of
 Education,
College of Chemistry
Institute of Nuclear Science and Technology,
Sichuan University
Chengdu 610064
Sichuan
People's Republic of China
;
    'Yuan, Lihua' .
;
Key Laboratory for Radiation Physics and Technology of the Ministry of
 Education,
College of Chemistry
Institute of Nuclear Science and Technology,
Sichuan University
Chengdu 610064
Sichuan
People's Republic of China
;
    'Feng, Wen' .
;
Key Laboratory for Radiation Physics and Technology of the Ministry of
 Education,
College of Chemistry
Institute of Nuclear Science and Technology,
Sichuan University
Chengdu 610064
Sichuan
People's Republic of China
;
data_I
_chemical_name_systematic
;
Diethyl 4,6-diacetamidoisophthalate
;
_chemical_formula_moiety     'C16 H20 N2 O6'
_chemical_formula_sum     'C16 H20 N2 O6'
_chemical_formula_iupac     'C16 H20 N2 O6'
_chemical_formula_weight     336.34
_symmetry_cell_setting     triclinic
_symmetry_space_group_name_H-M     'P -1'
loop_
    _symmetry_equiv_pos_as_xyz
    'x, y, z'
    '-x, -y, -z'
_cell_length_a     7.951(3)
_cell_length_b     10.249(3)
_cell_length_c     11.109(4)
_cell_angle_alpha     76.70(3)
_cell_angle_beta     77.42(3)
_cell_angle_gamma     76.50(2)
_cell_volume     843.7(5)
_cell_formula_units_Z     2
_cell_measurement_reflns_used     20
_cell_measurement_theta_min     5.37
_cell_measurement_theta_max     6.67
_cell_measurement_temperature     292(2)
_exptl_crystal_description     block
_exptl_crystal_colour     colourless
_exptl_crystal_size_max     0.50
_exptl_crystal_size_mid     0.46
_exptl_crystal_size_min     0.40
_exptl_crystal_density_diffrn     1.324
_exptl_crystal_density_meas     ?
_exptl_crystal_density_method     'not measured'
_exptl_crystal_F_000     356
_exptl_absorpt_coefficient_mu     0.102
_exptl_absorpt_correction_type     none
_exptl_absorpt_correction_T_min     ?
_exptl_absorpt_correction_T_max     ?
_exptl_special_details
;
;
_diffrn_ambient_temperature     292(2)
_diffrn_radiation_type     MoK\a
_diffrn_radiation_wavelength     0.71073
_diffrn_radiation_source     'fine-focus sealed tube'
_diffrn_radiation_monochromator     graphite
_diffrn_measurement_device_type     'Enraf--Nonius CAD-4'
_diffrn_measurement_method     \w/2\q
_diffrn_detector_area_resol_mean     ?
_diffrn_reflns_number     3149
_diffrn_reflns_av_R_equivalents     0.0038
_diffrn_reflns_av_sigmaI/netI     0.0360
_diffrn_reflns_theta_min     1.91
_diffrn_reflns_theta_max     25.52
_diffrn_reflns_theta_full     25.52
_diffrn_measured_fraction_theta_max     0.998
_diffrn_measured_fraction_theta_full     0.998
_diffrn_reflns_limit_h_min     -9
_diffrn_reflns_limit_h_max     9
_diffrn_reflns_limit_k_min     -1
_diffrn_reflns_limit_k_max     12
_diffrn_reflns_limit_l_min     -12
_diffrn_reflns_limit_l_max     13
_diffrn_standards_number     3
_diffrn_standards_interval_count     150
_diffrn_standards_interval_time     ?
_diffrn_standards_decay_%     4.504
loop_
    _diffrn_standard_refln_index_h
    _diffrn_standard_refln_index_k
    _diffrn_standard_refln_index_l
    ? ? ?
_refine_special_details
;
Refinement of <i>F</i>^2^ against ALL reflections. The weighted <i>R</i>-factor
<i>wR</i> and goodness of fit <i>S</i> are based on <i>F</i>^2^, conventional
<i>R</i>-factors <i>R</i> are based on <i>F</i>, with <i>F</i> set to zero for
negative <i>F</i>^2^. The threshold expression of <i>F</i>^2^ >
\s(<i>F</i>^2^) is used only for calculating <i>R</i>-factors(gt) <i>etc</i>.
and is not relevant to the choice of reflections for refinement.
<i>R</i>-factors based on <i>F</i>^2^ are statistically about twice as large
as those based on <i>F</i>, and <i>R</i>- factors based on ALL data will be
even larger.
;
_reflns_number_total     3094
_reflns_number_gt     1826
_reflns_threshold_expression     I>2\s(I)
_refine_ls_structure_factor_coef     Fsqd
_refine_ls_matrix_type     full
_refine_ls_R_factor_all     0.1289
_refine_ls_R_factor_gt     0.0790
_refine_ls_wR_factor_gt     0.2339
_refine_ls_wR_factor_ref     0.2675
_refine_ls_goodness_of_fit_ref     1.087
_refine_ls_restrained_S_all     1.147
_refine_ls_number_reflns     3094
_refine_ls_number_parameters     223
_refine_ls_number_restraints     4
_refine_ls_hydrogen_treatment     mixed
_refine_ls_weighting_scheme     calc
_refine_ls_weighting_details
         'calc w=1/[\s^2^(Fo^2^)+(0.1639P)^2^+0.1078P] where P=(Fo^2^+2Fc^2^)/3'
_atom_sites_solution_hydrogens     geom
_atom_sites_solution_primary     direct
_atom_sites_solution_secondary     difmap
_refine_ls_shift/su_max     0.000
_refine_ls_shift/su_mean     0.000
_refine_diff_density_max     0.591
_refine_diff_density_min     -0.649
_refine_ls_extinction_method     none
_refine_ls_extinction_coef     ?
loop_
    _atom_type_symbol
    _atom_type_description
    _atom_type_scat_dispersion_real
    _atom_type_scat_dispersion_imag
    _atom_type_scat_source
    'C' 'C' 0.0033 0.0016
                         'International Tables Vol C Tables 4.2.6.8 and 6.1.1.4'
    'H' 'H' 0.0000 0.0000
                         'International Tables Vol C Tables 4.2.6.8 and 6.1.1.4'
    'N' 'N' 0.0061 0.0033
                         'International Tables Vol C Tables 4.2.6.8 and 6.1.1.4'
    'O' 'O' 0.0106 0.0060
                         'International Tables Vol C Tables 4.2.6.8 and 6.1.1.4'
_computing_data_collection     'DIFRAC (Gabe <i>et al.</i>, 1993)'
_computing_cell_refinement     'DIFRAC (Gabe <i>et al.</i>, 1993)'
_computing_data_reduction     'NRCVAX (Gabe <i>et al.</i>, 1989)'
_computing_structure_solution     'SHELXS97 (Sheldrick, 2008)'
_computing_structure_refinement     'SHELXL97 (Sheldrick, 2008)'
_computing_molecular_graphics     'ORTEP-3 (Farrugia, 1997)'
_computing_publication_material     'SHELXL97 (Sheldrick, 2008)'
loop_
    _atom_site_type_symbol
    _atom_site_label
    _atom_site_fract_x
    _atom_site_fract_y
    _atom_site_fract_z
    _atom_site_U_iso_or_equiv
    _atom_site_adp_type
    _atom_site_calc_flag
    _atom_site_refinement_flags
    _atom_site_occupancy
    _atom_site_disorder_assembly
    _atom_site_disorder_group
    O O1 0.9467(4) -0.1465(3) 0.6464(2) 0.0692(9) Uani d . 1 . .
    O O2 1.1334(4) -0.2976(3) 0.7586(2) 0.0706(9) Uani d . 1 . .
    O O3 1.0473(5) -0.3487(3) 1.2179(3) 0.0988(12) Uani d . 1 . .
    O O4 0.7415(4) -0.0447(3) 1.3243(3) 0.0796(9) Uani d . 1 . .
    O O5 0.5572(4) 0.2164(3) 0.7774(3) 0.0692(8) Uani d . 1 . .
    O O6 0.5009(4) 0.2628(3) 0.9676(3) 0.0718(8) Uani d . 1 . .
    N N1 1.0637(4) -0.3063(3) 1.0068(3) 0.0503(8) Uani d . 1 . .
    H H1N 1.113(4) -0.338(4) 0.938(3) 0.046(9) Uiso d . 1 . .
    N N2 0.6413(4) 0.0776(3) 1.1468(3) 0.0514(8) Uani d . 1 . .
    H H2N 0.581(5) 0.150(4) 1.120(3) 0.044(10) Uiso d . 1 . .
    C C1 0.9150(4) -0.1332(4) 0.8583(3) 0.0477(8) Uani d . 1 . .
    C C2 0.9442(4) -0.1847(3) 0.9824(3) 0.0427(8) Uani d . 1 . .
    C C3 0.8541(4) -0.1138(3) 1.0777(3) 0.0440(8) Uani d . 1 . .
    H H3 0.8745 -0.1477 1.1594 0.053 Uiso calc R 1 . .
    C C4 0.7336(4) 0.0075(3) 1.0518(3) 0.0413(8) Uani d . 1 . .
    C C5 0.7021(4) 0.0591(3) 0.9291(3) 0.0449(8) Uani d . 1 . .
    C C6 0.7941(4) -0.0127(3) 0.8356(3) 0.0460(8) Uani d . 1 . .
    H H6 0.7736 0.0216 0.7539 0.055 Uiso calc R 1 . .
    C C7 1.0103(5) -0.2022(4) 0.7527(3) 0.0539(9) Uani d . 1 . .
    C C8 1.0398(7) -0.1987(5) 0.5319(4) 0.0871(15) Uani d DU 1 . .
    H H8A 1.1655 -0.2192 0.5310 0.104 Uiso calc R 1 . .
    H H8B 1.0160 -0.1303 0.4581 0.104 Uiso calc R 1 . .
    C C9 0.9772(8) -0.3269(6) 0.5304(5) 0.1008(17) Uani d DU 1 . .
    H H9A 1.0175 -0.3987 0.5961 0.151 Uiso calc R 1 . .
    H H9B 1.0233 -0.3543 0.4507 0.151 Uiso calc R 1 . .
    H H9C 0.8512 -0.3090 0.5434 0.151 Uiso calc R 1 . .
    C C10 1.1082(5) -0.3819(4) 1.1169(4) 0.0574(10) Uani d . 1 . .
    C C11 1.2385(6) -0.5100(4) 1.1039(4) 0.0680(11) Uani d . 1 . .
    H H11A 1.2382 -0.5696 1.1844 0.102 Uiso calc R 1 . .
    H H11B 1.3533 -0.4888 1.0722 0.102 Uiso calc R 1 . .
    H H11C 1.2081 -0.5544 1.0466 0.102 Uiso calc R 1 . .
    C C12 0.6424(5) 0.0486(4) 1.2735(3) 0.0544(9) Uani d . 1 . .
    C C13 0.5091(6) 0.1480(5) 1.3433(4) 0.0723(12) Uani d . 1 . .
    H H13A 0.3951 0.1530 1.3249 0.108 Uiso calc R 1 . .
    H H13B 0.5399 0.2367 1.3177 0.108 Uiso calc R 1 . .
    H H13C 0.5073 0.1177 1.4320 0.108 Uiso calc R 1 . .
    C C14 0.5778(5) 0.1888(4) 0.8965(4) 0.0531(9) Uani d . 1 . .
    C C15 0.4366(9) 0.3443(6) 0.7425(5) 0.1109(14) Uani d DU 1 . .
    H H15A 0.4848 0.4216 0.7463 0.133 Uiso calc R 1 . .
    H H15B 0.3245 0.3465 0.7987 0.133 Uiso calc R 1 . .
    C C16 0.4146(9) 0.3488(6) 0.6092(5) 0.1109(14) Uani d DU 1 . .
    H H16A 0.3796 0.2666 0.6051 0.166 Uiso calc R 1 . .
    H H16B 0.5239 0.3565 0.5534 0.166 Uiso calc R 1 . .
    H H16C 0.3262 0.4263 0.5848 0.166 Uiso calc R 1 . .
loop_
    _atom_site_aniso_label
    _atom_site_aniso_U_11
    _atom_site_aniso_U_22
    _atom_site_aniso_U_33
    _atom_site_aniso_U_12
    _atom_site_aniso_U_13
    _atom_site_aniso_U_23
    O1 0.0823(19) 0.0772(19) 0.0456(15) 0.0082(15) -0.0164(13) -0.0255(13)
    O2 0.0655(17) 0.0820(19) 0.0598(17) 0.0178(15) -0.0127(13) -0.0357(14)
    O3 0.130(3) 0.084(2) 0.0577(19) 0.040(2) -0.0244(18) -0.0185(16)
    O4 0.094(2) 0.082(2) 0.0529(16) 0.0193(18) -0.0208(15) -0.0222(14)
    O5 0.0774(19) 0.0613(16) 0.0625(17) 0.0094(14) -0.0272(14) -0.0076(13)
    O6 0.083(2) 0.0520(15) 0.0749(19) 0.0166(14) -0.0225(15) -0.0227(14)
    N1 0.0532(17) 0.0460(16) 0.0500(17) 0.0046(13) -0.0107(14) -0.0184(13)
    N2 0.0526(18) 0.0501(18) 0.0507(18) 0.0036(15) -0.0115(14) -0.0189(14)
    C1 0.0476(19) 0.0513(19) 0.0465(19) -0.0098(16) -0.0054(15) -0.0161(15)
    C2 0.0392(17) 0.0438(17) 0.0469(18) -0.0060(14) -0.0068(14) -0.0147(14)
    C3 0.0455(18) 0.0449(18) 0.0428(18) -0.0052(15) -0.0074(14) -0.0147(14)
    C4 0.0353(16) 0.0430(17) 0.0480(18) -0.0066(14) -0.0029(13) -0.0182(14)
    C5 0.0436(18) 0.0433(18) 0.0492(19) -0.0035(15) -0.0102(15) -0.0143(15)
    C6 0.0485(19) 0.0480(18) 0.0430(17) -0.0067(15) -0.0100(14) -0.0120(14)
    C7 0.055(2) 0.058(2) 0.051(2) -0.0040(18) -0.0062(16) -0.0240(17)
    C8 0.105(4) 0.096(3) 0.054(2) 0.007(3) -0.009(2) -0.032(2)
    C9 0.121(4) 0.107(4) 0.081(3) 0.002(3) -0.026(3) -0.048(3)
    C10 0.058(2) 0.051(2) 0.062(2) 0.0021(17) -0.0145(18) -0.0186(18)
    C11 0.076(3) 0.048(2) 0.077(3) 0.0043(19) -0.021(2) -0.0148(19)
    C12 0.056(2) 0.060(2) 0.050(2) -0.0067(18) -0.0058(17) -0.0237(17)
    C13 0.071(3) 0.081(3) 0.063(2) 0.005(2) -0.005(2) -0.035(2)
    C14 0.058(2) 0.0453(19) 0.058(2) -0.0045(17) -0.0150(17) -0.0146(16)
    C15 0.130(3) 0.087(3) 0.103(3) 0.021(2) -0.050(3) -0.008(2)
    C16 0.130(3) 0.087(3) 0.103(3) 0.021(2) -0.050(3) -0.008(2)
_geom_special_details
;
All e.s.d.'s (except the e.s.d. in the dihedral angle between two l.s. planes)
are estimated using the full covariance matrix. The cell e.s.d.'s are taken
into account individually in the estimation of e.s.d.'s in distances, angles
and torsion angles; correlations between e.s.d.'s in cell parameters are only
used when they are defined by crystal symmetry. An approximate (isotropic)
treatment of cell e.s.d.'s is used for estimating e.s.d.'s involving l.s.
planes.
;
loop_
    _geom_bond_atom_site_label_1
    _geom_bond_atom_site_label_2
    _geom_bond_site_symmetry_2
    _geom_bond_distance
    _geom_bond_publ_flag
    O1 C7 . 1.338(4) ?
    O1 C8 . 1.474(5) ?
    O2 C7 . 1.212(4) ?
    O3 C10 . 1.212(5) ?
    O4 C12 . 1.204(5) ?
    O5 C14 . 1.326(4) ?
    O5 C15 . 1.459(5) ?
    O6 C14 . 1.192(4) ?
    N1 C10 . 1.359(5) ?
    N1 C2 . 1.390(4) ?
    N1 H1N . 0.88(4) ?
    N2 C12 . 1.371(5) ?
    N2 C4 . 1.391(4) ?
    N2 H2N . 0.81(4) ?
    C1 C6 . 1.386(5) ?
    C1 C2 . 1.408(5) ?
    C1 C7 . 1.482(5) ?
    C2 C3 . 1.393(4) ?
    C3 C4 . 1.395(4) ?
    C3 H3 . 0.9300 ?
    C4 C5 . 1.398(5) ?
    C5 C6 . 1.388(4) ?
    C5 C14 . 1.482(5) ?
    C6 H6 . 0.9300 ?
    C8 C9 . 1.514(6) ?
    C8 H8A . 0.9700 ?
    C8 H8B . 0.9700 ?
    C9 H9A . 0.9600 ?
    C9 H9B . 0.9600 ?
    C9 H9C . 0.9600 ?
    C10 C11 . 1.485(5) ?
    C11 H11A . 0.9600 ?
    C11 H11B . 0.9600 ?
    C11 H11C . 0.9600 ?
    C12 C13 . 1.505(5) ?
    C13 H13A . 0.9600 ?
    C13 H13B . 0.9600 ?
    C13 H13C . 0.9600 ?
    C15 C16 . 1.517(7) ?
    C15 H15A . 0.9700 ?
    C15 H15B . 0.9700 ?
    C16 H16A . 0.9600 ?
    C16 H16B . 0.9600 ?
    C16 H16C . 0.9600 ?
loop_
    _geom_angle_atom_site_label_1
    _geom_angle_atom_site_label_2
    _geom_angle_atom_site_label_3
    _geom_angle_site_symmetry_1
    _geom_angle_site_symmetry_3
    _geom_angle
    _geom_angle_publ_flag
    C7 O1 C8 . . 117.5(3) ?
    C14 O5 C15 . . 114.2(3) ?
    C10 N1 C2 . . 130.8(3) ?
    C10 N1 H1N . . 117(2) ?
    C2 N1 H1N . . 112(2) ?
    C12 N2 C4 . . 131.2(3) ?
    C12 N2 H2N . . 116(3) ?
    C4 N2 H2N . . 112(3) ?
    C6 C1 C2 . . 118.0(3) ?
    C6 C1 C7 . . 119.7(3) ?
    C2 C1 C7 . . 122.3(3) ?
    N1 C2 C3 . . 121.5(3) ?
    N1 C2 C1 . . 118.7(3) ?
    C3 C2 C1 . . 119.9(3) ?
    C2 C3 C4 . . 120.7(3) ?
    C2 C3 H3 . . 119.6 ?
    C4 C3 H3 . . 119.6 ?
    N2 C4 C3 . . 121.0(3) ?
    N2 C4 C5 . . 119.0(3) ?
    C3 C4 C5 . . 120.0(3) ?
    C6 C5 C4 . . 118.3(3) ?
    C6 C5 C14 . . 119.7(3) ?
    C4 C5 C14 . . 122.0(3) ?
    C1 C6 C5 . . 123.0(3) ?
    C1 C6 H6 . . 118.5 ?
    C5 C6 H6 . . 118.5 ?
    O2 C7 O1 . . 122.4(3) ?
    O2 C7 C1 . . 125.2(3) ?
    O1 C7 C1 . . 112.4(3) ?
    O1 C8 C9 . . 108.6(4) ?
    O1 C8 H8A . . 110.0 ?
    C9 C8 H8A . . 110.0 ?
    O1 C8 H8B . . 110.0 ?
    C9 C8 H8B . . 110.0 ?
    H8A C8 H8B . . 108.3 ?
    C8 C9 H9A . . 109.5 ?
    C8 C9 H9B . . 109.5 ?
    H9A C9 H9B . . 109.5 ?
    C8 C9 H9C . . 109.5 ?
    H9A C9 H9C . . 109.5 ?
    H9B C9 H9C . . 109.5 ?
    O3 C10 N1 . . 123.3(3) ?
    O3 C10 C11 . . 122.3(4) ?
    N1 C10 C11 . . 114.4(3) ?
    C10 C11 H11A . . 109.5 ?
    C10 C11 H11B . . 109.5 ?
    H11A C11 H11B . . 109.5 ?
    C10 C11 H11C . . 109.5 ?
    H11A C11 H11C . . 109.5 ?
    H11B C11 H11C . . 109.5 ?
    O4 C12 N2 . . 124.0(3) ?
    O4 C12 C13 . . 122.9(4) ?
    N2 C12 C13 . . 113.1(3) ?
    C12 C13 H13A . . 109.5 ?
    C12 C13 H13B . . 109.5 ?
    H13A C13 H13B . . 109.5 ?
    C12 C13 H13C . . 109.5 ?
    H13A C13 H13C . . 109.5 ?
    H13B C13 H13C . . 109.5 ?
    O6 C14 O5 . . 121.7(3) ?
    O6 C14 C5 . . 125.2(3) ?
    O5 C14 C5 . . 113.1(3) ?
    O5 C15 C16 . . 106.1(4) ?
    O5 C15 H15A . . 110.5 ?
    C16 C15 H15A . . 110.5 ?
    O5 C15 H15B . . 110.5 ?
    C16 C15 H15B . . 110.5 ?
    H15A C15 H15B . . 108.7 ?
    C15 C16 H16A . . 109.5 ?
    C15 C16 H16B . . 109.5 ?
    H16A C16 H16B . . 109.5 ?
    C15 C16 H16C . . 109.5 ?
    H16A C16 H16C . . 109.5 ?
    H16B C16 H16C . . 109.5 ?
loop_
    _geom_torsion_atom_site_label_1
    _geom_torsion_atom_site_label_2
    _geom_torsion_atom_site_label_3
    _geom_torsion_atom_site_label_4
    _geom_torsion_site_symmetry_1
    _geom_torsion_site_symmetry_2
    _geom_torsion_site_symmetry_3
    _geom_torsion_site_symmetry_4
    _geom_torsion
    _geom_torsion_publ_flag
    C10 N1 C2 C3 . . . . 4.6(6) ?
    C10 N1 C2 C1 . . . . -175.5(3) ?
    C6 C1 C2 N1 . . . . 179.3(3) ?
    C7 C1 C2 N1 . . . . -1.5(5) ?
    C6 C1 C2 C3 . . . . -0.8(5) ?
    C7 C1 C2 C3 . . . . 178.4(3) ?
    N1 C2 C3 C4 . . . . -179.5(3) ?
    C1 C2 C3 C4 . . . . 0.6(5) ?
    C12 N2 C4 C3 . . . . -1.0(6) ?
    C12 N2 C4 C5 . . . . 178.0(3) ?
    C2 C3 C4 N2 . . . . 179.0(3) ?
    C2 C3 C4 C5 . . . . 0.0(5) ?
    N2 C4 C5 C6 . . . . -179.4(3) ?
    C3 C4 C5 C6 . . . . -0.4(5) ?
    N2 C4 C5 C14 . . . . 2.1(5) ?
    C3 C4 C5 C14 . . . . -178.9(3) ?
    C2 C1 C6 C5 . . . . 0.4(5) ?
    C7 C1 C6 C5 . . . . -178.8(3) ?
    C4 C5 C6 C1 . . . . 0.2(5) ?
    C14 C5 C6 C1 . . . . 178.7(3) ?
    C8 O1 C7 O2 . . . . -4.3(6) ?
    C8 O1 C7 C1 . . . . 175.0(3) ?
    C6 C1 C7 O2 . . . . 170.3(4) ?
    C2 C1 C7 O2 . . . . -8.9(6) ?
    C6 C1 C7 O1 . . . . -9.1(5) ?
    C2 C1 C7 O1 . . . . 171.8(3) ?
    C7 O1 C8 C9 . . . . 83.1(5) ?
    C2 N1 C10 O3 . . . . -2.1(7) ?
    C2 N1 C10 C11 . . . . 177.7(3) ?
    C4 N2 C12 O4 . . . . 6.1(7) ?
    C4 N2 C12 C13 . . . . -175.2(3) ?
    C15 O5 C14 O6 . . . . 1.0(6) ?
    C15 O5 C14 C5 . . . . -179.4(4) ?
    C6 C5 C14 O6 . . . . -174.9(4) ?
    C4 C5 C14 O6 . . . . 3.6(6) ?
    C6 C5 C14 O5 . . . . 5.6(5) ?
    C4 C5 C14 O5 . . . . -176.0(3) ?
    C14 O5 C15 C16 . . . . -173.5(4) ?
loop_
    _geom_hbond_atom_site_label_D
    _geom_hbond_atom_site_label_H
    _geom_hbond_atom_site_label_A
    _geom_hbond_site_symmetry_A
    _geom_hbond_distance_DH
    _geom_hbond_distance_HA
    _geom_hbond_distance_DA
    _geom_hbond_angle_DHA
    N1 H1N O2 . 0.88(4) 1.92(3) 2.676(4) 144(3)
    N2 H2N O6 . 0.81(4) 1.96(4) 2.656(4) 143(3)
    C9 H9B O3 1_554 0.96 2.54 3.445(6) 157
    C16 H16A O4 2_657 0.96 2.57 3.485(7) 160
