# Supplementary material for: Diethyl 4,6-diacetamido­isophthalate
Source: Acta Crystallogr Sect E Struct Rep Online. 2011 Apr 22;67(Pt 5):o1185. doi: 10.1107/S1600536811013845 (PMC3089246; doi:10.1107/S1600536811013845)
Supplement: Supplementary file 2 [file e-67-o1185-Isup2.hkl]

# 
# h,k,l, Fc-squared, Fo-squared, sigma(Fo-squared) and status flag 
# 
data_I
_shelx_title ' LPS3 in p-1' 
_shelx_refln_list_code          4 
_shelx_F_calc_maximum       79.66 
_exptl_crystal_F_000       356.00 
_reflns_d_resolution_high  0.8247 
 
loop_ 
 _symmetry_equiv_pos_as_xyz 
 'x, y, z' 
 '-x, -y, -z' 
 
_cell_length_a     7.9511 
_cell_length_b    10.2486 
_cell_length_c    11.1093 
_cell_angle_alpha  76.702 
_cell_angle_beta   77.422 
_cell_angle_gamma  76.502 
 
_shelx_F_squared_multiplier     1.000 
 
loop_ 
 _refln_index_h 
 _refln_index_k 
 _refln_index_l 
 _refln_F_squared_calc 
 _refln_F_squared_meas 
 _refln_F_squared_sigma 
 _refln_observed_status 
   1   0   0      837.15      809.70     11.65 o 
   2   0   0     3362.46     3213.61     35.06 o 
   3   0   0       34.07       19.63      1.43 o 
   4   0   0      123.32      121.18      3.18 o 
   5   0   0       44.09       48.91      2.50 o 
   6   0   0       28.23       26.75      2.57 o 
   7   0   0        3.56        0.00      2.12 o 
   8   0   0        0.68        0.07      2.11 o 
   9   0   0        2.88        0.00      3.11 o 
  -9   1   0        6.61        5.83      2.45 o 
  -8   1   0        0.07        1.44      1.83 o 
  -7   1   0        2.47        0.75      2.04 o 
  -6   1   0       29.13       25.90      2.55 o 
  -5   1   0        2.06        0.90      1.29 o 
  -4   1   0       44.28       41.69      1.46 o 
  -3   1   0       31.11       28.09      1.01 o 
  -2   1   0      443.79      414.09      3.48 o 
  -1   1   0      679.90      645.73      2.33 o 
   0   1   0     3344.81     2970.45     24.63 o 
   2   1   0      689.15      877.72      4.72 o 
   3   1   0      889.29      839.04      5.70 o 
   4   1   0        0.44        0.23      1.08 o 
   5   1   0        4.14        1.54      1.50 o 
   6   1   0        8.67        8.10      1.12 o 
   7   1   0        0.66        1.71      1.71 o 
   8   1   0        0.11        0.00      2.18 o 
   9   1   0        1.99        1.39      2.52 o 
  -8   2   0        6.67        6.51      1.63 o 
  -7   2   0       11.17       12.25      3.00 o 
  -6   2   0        2.74        1.98      1.70 o 
  -5   2   0       23.84       22.45      2.36 o 
  -4   2   0      440.90      503.62      6.49 o 
  -3   2   0      543.83      570.88      4.84 o 
  -2   2   0      217.34      183.34      2.28 o 
  -1   2   0      111.86      154.91      1.73 o 
   0   2   0     1306.86     1181.74     17.70 o 
   1   2   0      562.10      922.18      4.31 o 
   3   2   0        1.70        3.87      0.60 o 
   4   2   0      273.74      277.27      3.79 o 
   5   2   0        2.48        3.56      0.87 o 
   6   2   0        2.05        0.00      1.81 o 
   7   2   0        0.08        2.38      1.59 o 
   8   2   0        8.94       12.70      2.60 o 
   9   2   0        0.58        0.00      2.59 o 
  -8   3   0       12.29        9.00      2.45 o 
  -7   3   0        0.88        0.32      2.03 o 
  -6   3   0       10.42        9.05      2.30 o 
  -5   3   0       37.31       36.72      2.51 o 
  -4   3   0      177.00      172.14      4.23 o 
  -3   3   0       78.76       77.63      2.47 o 
  -2   3   0        8.23        8.24      0.76 o 
  -1   3   0      148.48      188.90      2.32 o 
   0   3   0      328.56      268.42      1.98 o 
   1   3   0      109.95       67.55      1.97 o 
   2   3   0     2389.20     2266.09     37.83 o 
   3   3   0       38.16       26.82      1.24 o 
   4   3   0       87.43       78.92      2.09 o 
   5   3   0      160.59      146.52      3.22 o 
   6   3   0        7.05        4.97      1.78 o 
   7   3   0        0.00        1.43      1.60 o 
   8   3   0        0.06        0.00      2.30 o 
   9   3   0        0.07        0.00      2.67 o 
  -8   4   0        4.11        0.00      2.93 o 
  -7   4   0        0.05        0.00      2.07 o 
  -6   4   0       11.81       13.37      2.17 o 
  -5   4   0       79.48       83.94      3.62 o 
  -4   4   0       25.41       31.47      2.28 o 
  -3   4   0      149.40      132.18      2.72 o 
  -2   4   0     1388.29     1396.94      7.93 o 
  -1   4   0     1136.15     1293.24      7.42 o 
   0   4   0       34.01       17.73      0.85 o 
   1   4   0      123.26      124.01      2.03 o 
   2   4   0      181.44      143.36      2.26 o 
   3   4   0        0.59        1.59      1.16 o 
   4   4   0     1555.48     1569.46     11.22 o 
   5   4   0        0.49        2.76      1.97 o 
   6   4   0       13.50       18.90      2.30 o 
   7   4   0        1.35        0.00      2.05 o 
   8   4   0        0.14        0.00      2.08 o 
   9   4   0        0.21        3.87      2.19 o 
  -7   5   0        0.23        0.00      2.15 o 
  -6   5   0       12.21        9.33      2.35 o 
  -5   5   0       64.19       72.73      3.62 o 
  -4   5   0       32.65       30.14      2.36 o 
  -3   5   0       73.76       69.02      2.87 o 
  -2   5   0      191.18      186.52      3.19 o 
  -1   5   0      154.00      151.18      2.52 o 
   0   5   0        0.92        2.21      1.10 o 
   1   5   0       24.59       21.71      1.59 o 
   2   5   0       25.35       15.46      1.57 o 
   3   5   0      308.62      297.23      4.19 o 
   4   5   0      300.36      271.21      4.15 o 
   5   5   0       21.85       20.87      1.59 o 
   6   5   0       11.79        7.82      2.33 o 
   7   5   0       15.31       11.82      2.58 o 
   8   5   0        0.60        0.00      2.33 o 
   9   5   0        0.62        0.00      2.58 o 
  -7   6   0        0.56        0.00      2.50 o 
  -6   6   0       29.21       32.95      3.20 o 
  -5   6   0       11.92        5.66      2.36 o 
  -4   6   0        9.42        7.62      2.09 o 
  -3   6   0       27.36       27.95      1.52 o 
  -2   6   0       73.05       67.25      2.03 o 
  -1   6   0       95.71       90.24      2.15 o 
   0   6   0      435.76      432.44      5.96 o 
   1   6   0      705.70      708.51      7.60 o 
   2   6   0       10.67        5.87      1.58 o 
   3   6   0      129.65      135.60      2.92 o 
   4   6   0       84.02       94.14      2.90 o 
   5   6   0        7.58       12.80      2.16 o 
   6   6   0       92.83       79.25      4.65 o 
   7   6   0        3.47        0.00      2.16 o 
   8   6   0        1.29        0.00      2.50 o 
  -6   7   0        3.52        2.87      1.44 o 
  -5   7   0        6.76        5.81      2.42 o 
  -4   7   0        0.28        1.27      1.71 o 
  -3   7   0      197.79      221.36      4.13 o 
  -2   7   0        3.55        4.20      0.88 o 
  -1   7   0       43.31       41.66      1.70 o 
   0   7   0       36.41       30.25      2.40 o 
   1   7   0       88.51       98.62      3.50 o 
   2   7   0        3.02        1.40      1.53 o 
   3   7   0       35.06       40.57      2.60 o 
   4   7   0        4.60        8.57      1.29 o 
   5   7   0       49.25       50.49      2.37 o 
   6   7   0       18.17       10.77      2.73 o 
   7   7   0        5.30        5.19      1.49 o 
   8   7   0        2.36        4.26      2.48 o 
  -5   8   0        1.09        1.74      2.15 o 
  -4   8   0       25.08       21.96      3.02 o 
  -3   8   0       68.34       53.19      3.38 o 
  -2   8   0        5.11        2.95      1.86 o 
  -1   8   0        0.61        1.31      1.41 o 
   0   8   0        3.94        1.82      2.10 o 
   1   8   0        0.40        0.00      1.64 o 
   2   8   0       17.47       23.80      2.41 o 
   3   8   0      162.70      138.33      3.38 o 
   4   8   0        1.14        0.00      1.82 o 
   5   8   0       22.45       18.24      2.74 o 
   6   8   0       11.64        6.30      3.12 o 
   7   8   0        1.56        1.34      2.50 o 
   8   8   0        9.53       10.49      3.14 o 
  -4   9   0        0.60        0.00      2.13 o 
  -3   9   0        6.35        5.09      1.55 o 
  -2   9   0        3.48        1.56      2.11 o 
  -1   9   0       70.78       61.23      2.46 o 
   0   9   0        2.25        2.36      1.76 o 
   1   9   0       16.08       20.24      2.57 o 
   2   9   0        0.18        0.00      2.02 o 
   3   9   0       44.88       52.43      3.75 o 
   4   9   0        2.20        0.25      2.09 o 
   5   9   0        2.33        0.00      2.50 o 
   6   9   0        1.25        0.00      2.63 o 
   7   9   0        3.05        1.37      2.74 o 
  -3  10   0        0.10        0.00      2.63 o 
  -2  10   0        0.87        0.28      1.95 o 
  -1  10   0       59.91       56.09      2.71 o 
   0  10   0        6.26        2.78      2.36 o 
   1  10   0        2.96        1.80      2.18 o 
   2  10   0        2.22        4.44      2.06 o 
   3  10   0        7.07        4.54      2.59 o 
   4  10   0        1.66        2.72      1.38 o 
   5  10   0       26.17       23.85      2.16 o 
   6  10   0        0.58        0.00      2.71 o 
  -2  11   0        0.33        0.89      2.13 o 
  -1  11   0        0.00        0.00      2.31 o 
   0  11   0        0.00        1.19      2.19 o 
   1  11   0        5.98        4.22      2.73 o 
   2  11   0        0.77        1.49      2.06 o 
   3  11   0        3.57        6.19      2.26 o 
   4  11   0        1.43        0.00      2.37 o 
   5  11   0       11.68       13.97      3.24 o 
   1  12   0       14.08       18.99      2.34 o 
   2  12   0        6.86        7.31      2.52 o 
  -4 -11   1        2.97        4.05      2.29 o 
  -3 -11   1        0.62        0.00      2.37 o 
  -2 -11   1        0.08        0.00      2.52 o 
  -1 -11   1        1.67        2.09      2.45 o 
   0 -11   1        8.30        7.43      2.80 o 
   1 -11   1        3.72        3.72      1.53 o 
  -6 -10   1        0.21        2.07      2.17 o 
  -5 -10   1        7.15        4.77      2.76 o 
  -4 -10   1        0.32        2.31      2.10 o 
  -3 -10   1        3.29        0.00      2.54 o 
  -2 -10   1        7.18        6.55      1.43 o 
  -1 -10   1       12.64        8.52      2.60 o 
   0 -10   1       26.02       29.06      1.99 o 
   1 -10   1       15.41       18.51      2.40 o 
   2 -10   1        6.52        6.68      1.49 o 
   3 -10   1        1.58        3.93      1.33 o 
  -7  -9   1        0.11        0.00      2.50 o 
  -6  -9   1        0.08        2.91      1.20 o 
  -5  -9   1        0.22        0.00      1.95 o 
  -4  -9   1        0.00        2.13      1.70 o 
  -3  -9   1       16.35       14.55      1.70 o 
  -2  -9   1       11.91        6.90      1.40 o 
  -1  -9   1        2.27        1.60      1.74 o 
   0  -9   1        6.88        7.91      1.23 o 
   1  -9   1        0.75        0.72      1.75 o 
   2  -9   1        7.34        7.98      2.19 o 
   3  -9   1        5.73        2.47      2.45 o 
   4  -9   1        0.00        0.00      2.27 o 
  -7  -8   1        0.53        0.00      2.42 o 
  -6  -8   1        1.18        1.11      2.35 o 
  -5  -8   1        0.84        1.19      2.02 o 
  -4  -8   1        8.45       10.68      1.47 o 
  -3  -8   1       71.80       71.92      2.84 o 
  -2  -8   1       32.73       33.31      1.73 o 
  -1  -8   1       29.80       29.56      1.62 o 
   0  -8   1       87.05       89.32      2.73 o 
   1  -8   1       53.16       48.47      2.16 o 
   2  -8   1       15.23       12.29      1.41 o 
   3  -8   1       52.15       46.47      3.73 o 
   4  -8   1        5.88        4.68      2.39 o 
   5  -8   1        1.10        1.68      2.25 o 
  -8  -7   1        2.41        3.34      2.29 o 
  -6  -7   1        7.93        9.50      1.78 o 
  -5  -7   1        0.92        1.59      1.99 o 
  -4  -7   1        5.51        0.00      2.14 o 
  -3  -7   1        8.78        5.37      1.35 o 
  -2  -7   1        0.34        0.00      1.58 o 
  -1  -7   1      111.10      130.16      2.85 o 
   0  -7   1       16.59       10.88      1.13 o 
   1  -7   1        3.46        6.56      1.21 o 
   2  -7   1       30.08       22.79      2.31 o 
   3  -7   1       33.21       32.19      1.65 o 
   4  -7   1        2.80        4.28      2.13 o 
   5  -7   1        0.03        0.00      2.09 o 
   6  -7   1        0.56        0.00      2.07 o 
  -8  -6   1        0.12        0.00      2.47 o 
  -6  -6   1        3.63        2.06      2.39 o 
  -5  -6   1       12.43        4.74      2.06 o 
  -4  -6   1        0.14        0.00      1.71 o 
  -3  -6   1       26.39       16.15      2.02 o 
  -2  -6   1      130.27      117.11      2.54 o 
  -1  -6   1      473.85      452.91      4.80 o 
   0  -6   1      337.43      242.52      3.43 o 
   1  -6   1       21.97       27.49      1.38 o 
   2  -6   1      130.14      100.37      2.60 o 
   3  -6   1       84.66       84.05      2.50 o 
   4  -6   1        1.24        0.00      1.84 o 
   5  -6   1       67.81       66.01      3.72 o 
   6  -6   1        0.03        0.00      2.08 o 
   7  -6   1        0.03        0.00      2.22 o 
  -8  -5   1        0.50        0.07      2.26 o 
  -6  -5   1       24.13       38.96      3.17 o 
  -5  -5   1        6.33        5.58      2.18 o 
  -4  -5   1       76.39      118.61      2.81 o 
  -3  -5   1       58.45       89.75      2.25 o 
  -2  -5   1       33.55       36.06      1.37 o 
  -1  -5   1       88.62      139.64      2.38 o 
   0  -5   1        6.65        6.81      0.79 o 
   1  -5   1      258.46      287.38      3.59 o 
   2  -5   1        4.14        6.53      1.46 o 
   3  -5   1        0.70        0.00      1.26 o 
   4  -5   1        2.68        3.83      1.00 o 
   5  -5   1      167.01      181.63      5.22 o 
   6  -5   1       13.91       10.55      2.44 o 
   7  -5   1        1.31        2.07      2.29 o 
  -9  -4   1        0.04        0.00      2.36 o 
  -8  -4   1        1.00        0.00      2.37 o 
  -6  -4   1        7.53        6.44      2.50 o 
  -5  -4   1       45.62       46.02      2.83 o 
  -4  -4   1        1.08        2.45      1.65 o 
  -3  -4   1       98.10       83.68      2.02 o 
  -2  -4   1       60.81       81.94      1.70 o 
  -1  -4   1      185.00      230.48      2.64 o 
   0  -4   1      131.83      120.24      1.93 o 
   1  -4   1     2207.03     2528.61     39.67 o 
   2  -4   1      117.96       89.31      1.93 o 
   3  -4   1       55.54       58.36      1.87 o 
   4  -4   1        4.97        6.48      0.97 o 
   5  -4   1       10.97       16.07      1.35 o 
   6  -4   1        0.75        0.41      1.79 o 
   7  -4   1       26.54       30.87      3.14 o 
   8  -4   1        1.33        1.60      2.03 o 
  -9  -3   1        1.41        0.00      2.45 o 
  -8  -3   1        0.01        0.28      1.96 o 
  -7  -3   1       11.84        4.22      2.77 o 
  -6  -3   1        6.25        5.88      1.91 o 
  -5  -3   1       45.38       44.64      3.07 o 
  -4  -3   1      127.67      127.32      2.60 o 
  -3  -3   1       98.09      109.11      2.10 o 
  -2  -3   1      169.14      112.43      1.79 o 
  -1  -3   1      960.03     1085.03      5.37 o 
   0  -3   1       10.02       10.27      0.64 o 
   1  -3   1       17.64       15.93      0.77 o 
   2  -3   1       12.47       12.01      0.86 o 
   3  -3   1      260.24      283.48      4.32 o 
   4  -3   1       93.95      110.09      3.38 o 
   5  -3   1        1.66        1.78      1.28 o 
   6  -3   1        4.39        3.46      1.95 o 
   7  -3   1       98.67       98.17      4.87 o 
   8  -3   1        0.46        0.00      2.55 o 
  -9  -2   1        0.45        2.04      2.18 o 
  -8  -2   1       10.56        6.60      2.70 o 
  -7  -2   1        9.59        3.10      2.35 o 
  -6  -2   1        0.04        0.44      1.37 o 
  -5  -2   1        2.88        1.27      1.38 o 
  -4  -2   1       40.44       37.08      2.22 o 
  -3  -2   1       19.37       15.79      1.35 o 
  -1  -2   1       51.10      101.62      1.36 o 
   0  -2   1     3462.83     3352.54     29.49 o 
   1  -2   1      559.00      585.04      3.93 o 
   2  -2   1      194.21      221.53      2.50 o 
   3  -2   1     2790.61     2699.83     40.27 o 
   4  -2   1      101.62      136.94      3.35 o 
   5  -2   1      112.16      108.58      3.57 o 
   6  -2   1        2.49        4.13      1.37 o 
   7  -2   1       13.98       14.47      2.28 o 
   8  -2   1        1.87        2.98      1.92 o 
  -9  -1   1       34.64       42.15      4.37 o 
  -8  -1   1        2.69        3.14      2.34 o 
  -7  -1   1        1.88        0.00      1.97 o 
  -6  -1   1       16.56       22.85      2.30 o 
  -5  -1   1       33.17       29.57      2.44 o 
  -4  -1   1      145.46      143.08      3.70 o 
  -3  -1   1     1012.31      960.00      6.89 o 
  -2  -1   1      240.69      195.33      2.30 o 
  -1  -1   1      732.17      606.58      2.96 o 
   0  -1   1      252.98      248.75      1.57 o 
   1  -1   1     1099.28     1255.76     13.03 o 
   2  -1   1       12.90       24.43      0.80 o 
   3  -1   1       74.80       67.66      1.45 o 
   4  -1   1        0.08        0.00      1.35 o 
   5  -1   1       72.38       82.49      2.97 o 
   6  -1   1       79.59       95.09      2.69 o 
   7  -1   1        1.74        2.17      1.86 o 
   8  -1   1        2.30        0.75      2.18 o 
   9  -1   1        9.53       11.03      2.92 o 
  -9   0   1       41.91       43.31      4.64 o 
  -8   0   1        7.89        6.23      3.07 o 
  -7   0   1        0.22        1.55      1.64 o 
  -6   0   1        6.05        8.14      1.79 o 
  -5   0   1       34.58       29.35      2.15 o 
  -4   0   1        4.01        3.43      0.67 o 
  -3   0   1       17.72        6.34      0.64 o 
  -2   0   1       55.69       48.89      1.12 o 
  -1   0   1      167.11      130.26      1.42 o 
   0   0   1     3831.42     2962.48     18.32 o 
   1   0   1       84.29       68.53      0.87 o 
   2   0   1     2217.86     2163.72     24.95 o 
   3   0   1      480.23      494.37      3.75 o 
   4   0   1       88.64       85.86      1.91 o 
   5   0   1      854.32      933.87      8.04 o 
   6   0   1       73.55       83.38      3.17 o 
   7   0   1       11.51       12.73      2.18 o 
   8   0   1        0.42        3.07      2.03 o 
   9   0   1       10.98        7.31      3.33 o 
  -8   1   1        9.96        7.82      3.25 o 
  -7   1   1       84.87       84.27      4.77 o 
  -6   1   1       28.11       26.69      2.66 o 
  -5   1   1        4.43        5.07      1.43 o 
  -4   1   1      113.62      113.47      3.35 o 
  -3   1   1        8.05        7.59      0.99 o 
  -2   1   1      200.92      236.65      2.55 o 
  -1   1   1     6346.15     5380.86     25.31 o 
   0   1   1      368.86      386.18      2.02 o 
   1   1   1      352.87      505.69      2.43 o 
   2   1   1     1103.91     1193.97      4.70 o 
   3   1   1        1.16        3.72      0.64 o 
   4   1   1       38.88       48.82      1.52 o 
   5   1   1        5.55        0.00      1.48 o 
   6   1   1       18.89       19.01      2.01 o 
   7   1   1        9.55       12.10      2.14 o 
   8   1   1       15.98       20.28      2.79 o 
   9   1   1        2.70        5.30      2.54 o 
  -8   2   1        1.33        3.52      2.26 o 
  -7   2   1       93.39       85.87      4.70 o 
  -6   2   1        0.01        0.00      1.77 o 
  -5   2   1        1.45        1.99      1.41 o 
  -4   2   1        3.57        2.25      1.35 o 
  -3   2   1       41.72       37.08      1.99 o 
  -2   2   1       70.33       89.95      2.15 o 
  -1   2   1      159.12      204.95      2.28 o 
   0   2   1     1441.26     1624.89     19.83 o 
   3   2   1      370.01      256.31      2.66 o 
   4   2   1        8.42        9.45      0.82 o 
   5   2   1       62.45       68.98      2.41 o 
   6   2   1        0.04        0.00      1.67 o 
   7   2   1       88.92       90.76      4.05 o 
   8   2   1        4.34        2.97      2.06 o 
   9   2   1        0.60        2.78      2.18 o 
  -8   3   1        1.49        2.27      1.18 o 
  -7   3   1       41.32       35.90      3.56 o 
  -6   3   1       20.75       21.41      2.80 o 
  -5   3   1      150.37      158.71      4.86 o 
  -4   3   1       12.45        9.65      1.77 o 
  -3   3   1       58.69       69.15      2.49 o 
  -2   3   1      229.16      307.92      4.09 o 
  -1   3   1       50.56       20.89      0.80 o 
   1   3   1     4906.10     3701.68     47.58 o 
   2   3   1     1321.49     1128.93      5.61 o 
   3   3   1       21.39       14.74      0.93 o 
   4   3   1      344.79      402.69      4.17 o 
   5   3   1       39.93       33.98      1.51 o 
   6   3   1        0.01        1.50      1.46 o 
   7   3   1        3.19        0.00      2.28 o 
   8   3   1        6.25        8.22      2.14 o 
   9   3   1        0.40        0.00      2.78 o 
  -8   4   1        1.72        2.53      2.33 o 
  -7   4   1        1.77        1.54      1.86 o 
  -6   4   1       20.34       19.25      2.89 o 
  -5   4   1       64.74       59.79      3.34 o 
  -4   4   1        5.39        4.73      1.63 o 
  -3   4   1       24.77       21.20      1.78 o 
  -2   4   1      150.37      220.84      3.95 o 
  -1   4   1      367.71      378.85      4.48 o 
   0   4   1      603.74      490.77      4.14 o 
   1   4   1      235.02      250.77      2.97 o 
   3   4   1      288.15      291.70      3.63 o 
   4   4   1     5264.83     5505.61     65.78 o 
   5   4   1       57.26       55.40      1.98 o 
   6   4   1        4.12        2.78      1.71 o 
   7   4   1        0.00        0.00      1.92 o 
   8   4   1        0.95        0.00      2.29 o 
   9   4   1        5.32        4.24      1.66 o 
  -7   5   1        3.19        1.42      2.31 o 
  -6   5   1       14.88       16.40      2.20 o 
  -4   5   1        0.32        0.00      1.69 o 
  -3   5   1      141.54      132.80      4.03 o 
  -2   5   1        9.93       12.82      1.53 o 
  -1   5   1        9.31        8.59      1.37 o 
   0   5   1       52.53       58.35      1.60 o 
   1   5   1       85.81       78.56      1.81 o 
   2   5   1        3.40        3.17      0.78 o 
   3   5   1      419.99      417.20      4.81 o 
   4   5   1      752.41      793.28      6.76 o 
   5   5   1        0.13        0.00      1.79 o 
   6   5   1       53.50       41.02      2.92 o 
   7   5   1        6.34        3.05      2.21 o 
   8   5   1        0.44        2.05      1.93 o 
   9   5   1        1.20        0.00      2.71 o 
  -7   6   1       17.59        9.95      3.71 o 
  -6   6   1        0.02        0.14      1.09 o 
  -4   6   1       70.67       82.49      3.53 o 
  -3   6   1        0.14        0.52      1.53 o 
  -2   6   1        6.83        6.81      1.64 o 
  -1   6   1       32.07       33.00      2.12 o 
   0   6   1      282.71      347.47      4.16 o 
   1   6   1       81.50       96.84      2.32 o 
   2   6   1      154.40      151.64      2.76 o 
   3   6   1      115.98       92.84      2.63 o 
   4   6   1       30.05       34.33      1.78 o 
   5   6   1       42.01       37.77      1.90 o 
   6   6   1      639.37      667.09      9.95 o 
   7   6   1        6.50        6.25      2.35 o 
   8   6   1        0.78        5.01      2.18 o 
   9   6   1        0.80        0.00      2.87 o 
  -6   7   1        8.41       10.91      2.74 o 
  -5   7   1        3.27        3.08      2.17 o 
  -4   7   1       31.96       38.61      2.66 o 
  -3   7   1        2.06        3.95      1.98 o 
  -2   7   1        4.77        6.05      1.89 o 
  -1   7   1       32.28       31.30      2.27 o 
   0   7   1        5.14        5.50      1.04 o 
   1   7   1        1.47        0.38      1.49 o 
   2   7   1        0.68        1.69      1.45 o 
   3   7   1        1.40        4.68      1.88 o 
   4   7   1        0.87        2.96      1.69 o 
   5   7   1        0.29        0.00      1.88 o 
   6   7   1      171.41      196.38      6.36 o 
   7   7   1        0.60        0.00      2.41 o 
   8   7   1        7.38        1.02      2.92 o 
  -5   8   1        6.32        5.38      2.57 o 
  -4   8   1       23.15       31.07      2.05 o 
  -3   8   1        0.30        0.00      2.02 o 
  -2   8   1       73.51       73.58      3.68 o 
  -1   8   1       31.07       29.38      2.62 o 
   0   8   1       34.53       29.55      2.67 o 
   1   8   1        2.03        1.38      1.79 o 
   2   8   1       93.16       93.64      2.66 o 
   3   8   1       39.25       35.63      1.89 o 
   4   8   1        6.85        8.48      1.22 o 
   5   8   1        2.37        1.06      2.00 o 
   6   8   1        9.46        9.48      2.46 o 
   7   8   1        2.85        2.46      2.41 o 
   8   8   1       62.80       58.22      5.51 o 
  -4   9   1        9.09        8.67      3.11 o 
  -3   9   1        4.90        1.32      2.34 o 
  -2   9   1       18.73       19.32      2.80 o 
  -1   9   1       42.91       45.55      3.21 o 
   0   9   1        1.93        0.00      2.11 o 
   1   9   1        0.58        0.96      1.63 o 
   2   9   1        0.15        0.61      1.70 o 
   3   9   1        4.22        3.14      2.00 o 
   4   9   1        2.11        2.45      1.92 o 
   5   9   1        8.29       13.99      2.54 o 
   6   9   1        0.05        0.00      2.16 o 
   7   9   1        2.89        3.96      1.46 o 
  -3  10   1        0.22        0.24      2.11 o 
  -2  10   1       29.89       29.07      3.59 o 
  -1  10   1        7.39        6.66      2.11 o 
   0  10   1       31.43       25.41      3.38 o 
   1  10   1        9.21        9.70      2.59 o 
   2  10   1       10.49       14.09      2.22 o 
   3  10   1        0.51        0.00      2.07 o 
   4  10   1       17.16       21.24      2.68 o 
   5  10   1       20.52       18.28      2.10 o 
   6  10   1        0.29        0.00      2.32 o 
   7  10   1        0.47        4.50      2.27 o 
  -2  11   1        2.39        4.22      2.30 o 
  -1  11   1        2.44        0.00      2.42 o 
   0  11   1        4.23        2.03      2.52 o 
   1  11   1       23.01       21.63      3.11 o 
   2  11   1        4.96        1.31      2.59 o 
   3  11   1        0.14        2.95      1.99 o 
   4  11   1        0.01        1.82      1.94 o 
   5  11   1        4.59        4.53      2.76 o 
   0  12   1        4.13        7.07      2.35 o 
   1  12   1       14.78       11.39      3.35 o 
   2  12   1        9.19        6.00      3.04 o 
   3  12   1        0.31        1.83      2.26 o 
  -4 -11   2        2.16        3.95      1.56 o 
  -3 -11   2        1.88        2.83      2.35 o 
  -2 -11   2        0.00        0.47      2.45 o 
  -1 -11   2        7.28        9.07      2.40 o 
   0 -11   2        4.42        1.40      2.47 o 
   1 -11   2        0.26        1.29      2.14 o 
  -5 -10   2        0.28        0.00      2.45 o 
  -4 -10   2        0.12        0.00      2.42 o 
  -3 -10   2        1.83        0.00      2.54 o 
  -2 -10   2        3.87        5.31      2.49 o 
  -1 -10   2        4.89        3.96      2.08 o 
   0 -10   2       13.94       17.07      1.67 o 
   1 -10   2        6.80        2.06      2.39 o 
   2 -10   2        3.34        0.00      2.20 o 
   3 -10   2        0.44        1.64      2.04 o 
  -6  -9   2        0.16        0.00      2.29 o 
  -5  -9   2        1.57        3.28      2.13 o 
  -4  -9   2        3.92        2.23      2.38 o 
  -3  -9   2        0.68        1.02      1.83 o 
  -2  -9   2       24.17       28.66      1.96 o 
  -1  -9   2        1.15        0.18      1.88 o 
   0  -9   2        0.51        1.02      1.76 o 
   1  -9   2       12.46       15.85      1.61 o 
   2  -9   2       26.86       18.08      2.96 o 
   3  -9   2        3.00        2.54      2.07 o 
   4  -9   2        1.64        3.71      2.19 o 
  -6  -8   2        7.75        0.15      2.82 o 
  -5  -8   2        4.84        2.38      2.02 o 
  -3  -8   2        7.66       13.85      1.53 o 
  -2  -8   2        1.90        0.00      1.96 o 
  -1  -8   2        0.24        0.05      1.86 o 
   0  -8   2        0.58        0.00      1.90 o 
   1  -8   2       24.68       28.55      1.70 o 
   2  -8   2       64.99       55.15      3.30 o 
   3  -8   2       30.69       32.99      1.96 o 
   4  -8   2        0.13        0.00      1.96 o 
   5  -8   2        3.51        1.01      2.39 o 
  -6  -7   2        1.01        0.00      2.13 o 
  -5  -7   2        4.59        5.07      1.41 o 
  -4  -7   2        0.35        0.00      1.92 o 
  -3  -7   2       17.41       18.16      1.50 o 
  -2  -7   2        1.32        0.00      1.53 o 
  -1  -7   2       14.80       13.10      1.24 o 
   0  -7   2      100.20       94.18      2.60 o 
   1  -7   2        0.76        2.01      1.41 o 
   2  -7   2        8.76       12.56      1.36 o 
   3  -7   2        0.01        1.91      1.69 o 
   4  -7   2       39.59       48.40      3.20 o 
   5  -7   2        8.08        7.15      2.25 o 
   6  -7   2        1.70        1.96      1.81 o 
  -8  -6   2        0.13        1.29      2.28 o 
  -6  -6   2        1.26        2.76      1.08 o 
  -5  -6   2        3.71        2.24      1.81 o 
  -4  -6   2       21.87       22.33      1.55 o 
  -3  -6   2        4.51        0.00      1.48 o 
  -2  -6   2        5.68        7.26      1.13 o 
  -1  -6   2      115.75      122.72      2.53 o 
   0  -6   2        1.15        1.10      1.43 o 
   1  -6   2       31.69       31.04      1.45 o 
   2  -6   2       32.99       36.86      1.69 o 
   3  -6   2       94.53       90.27      2.59 o 
   4  -6   2       92.56       83.81      2.79 o 
   5  -6   2       57.50       48.33      3.49 o 
   6  -6   2        0.08        2.13      1.83 o 
   7  -6   2        1.75        0.00      2.65 o 
  -8  -5   2        8.90        6.50      2.96 o 
  -6  -5   2        3.85        3.35      1.23 o 
  -5  -5   2        2.82        2.57      1.65 o 
  -4  -5   2       14.15       15.82      1.25 o 
  -3  -5   2       12.06        9.80      0.91 o 
  -2  -5   2        0.13        2.16      1.10 o 
  -1  -5   2      315.88      268.13      3.32 o 
   0  -5   2       20.86       30.88      1.33 o 
   1  -5   2       19.67       10.24      0.92 o 
   2  -5   2      264.47      242.15      4.74 o 
   3  -5   2        0.94        0.98      1.29 o 
   4  -5   2       18.30       26.88      2.28 o 
   5  -5   2        0.66        0.00      1.72 o 
   6  -5   2        5.04        6.35      1.98 o 
   7  -5   2        4.64        1.34      2.34 o 
  -8  -4   2        7.77        4.64      2.59 o 
  -7  -4   2        6.80        8.29      2.21 o 
  -6  -4   2        0.02        0.93      1.72 o 
  -5  -4   2       50.78       68.59      3.25 o 
  -4  -4   2        4.01        2.77      1.51 o 
  -3  -4   2       40.79       51.23      1.60 o 
  -2  -4   2       33.99       25.28      1.12 o 
  -1  -4   2        5.70        3.01      0.59 o 
   0  -4   2      484.10      500.31      4.06 o 
   1  -4   2      631.36      611.23      5.03 o 
   2  -4   2      268.70      313.28      3.95 o 
   3  -4   2       99.98      104.65      2.50 o 
   4  -4   2       73.47       90.59      3.23 o 
   5  -4   2      138.62      139.71      4.42 o 
   6  -4   2       37.26       27.88      2.95 o 
   7  -4   2       48.56       40.74      3.50 o 
   8  -4   2        0.12        2.56      2.06 o 
  -8  -3   2        2.85        3.83      1.52 o 
  -7  -3   2        1.85        0.00      2.23 o 
  -6  -3   2       26.71       18.02      1.60 o 
  -5  -3   2        3.67        0.22      1.63 o 
  -4  -3   2       89.73      134.84      2.60 o 
  -3  -3   2       23.95        9.58      0.80 o 
  -2  -3   2      229.49      267.80      2.93 o 
   0  -3   2        4.69        5.55      0.53 o 
   1  -3   2     1228.60     1081.71      6.42 o 
   2  -3   2        2.20        0.00      1.08 o 
   3  -3   2       10.09       18.04      1.54 o 
   4  -3   2      162.20      173.69      3.99 o 
   5  -3   2        1.62        0.00      1.79 o 
   6  -3   2        1.36        5.30      1.17 o 
   7  -3   2       10.69       15.22      2.53 o 
   8  -3   2        0.53        0.00      1.13 o 
  -8  -2   2        3.60        0.80      2.36 o 
  -7  -2   2        9.34       10.04      1.40 o 
  -6  -2   2       13.26       14.76      2.12 o 
  -5  -2   2        1.70        3.32      1.66 o 
  -4  -2   2        1.19        1.62      1.34 o 
  -3  -2   2      356.90      378.70      4.24 o 
  -2  -2   2       21.24       17.08      0.90 o 
  -1  -2   2      965.96     1092.99      4.98 o 
   0  -2   2      336.29      393.46      2.90 o 
   1  -2   2        1.72        0.98      0.69 o 
   2  -2   2     1653.81     1670.71      7.99 o 
   3  -2   2      965.72     1172.41      6.46 o 
   4  -2   2      223.26      243.27      3.52 o 
   5  -2   2       12.81        6.95      2.02 o 
   6  -2   2       13.24       19.34      2.22 o 
   7  -2   2       43.87       48.41      3.55 o 
   8  -2   2        7.99        6.96      2.53 o 
  -8  -1   2        5.24        5.73      2.16 o 
  -7  -1   2       11.79        9.68      2.58 o 
  -6  -1   2        5.79        3.78      1.95 o 
  -5  -1   2       12.81       15.72      1.82 o 
  -4  -1   2        3.44        6.39      1.33 o 
  -3  -1   2      179.48      211.71      2.69 o 
  -2  -1   2      824.13      834.08      4.67 o 
  -1  -1   2      168.68      133.41      1.58 o 
   0  -1   2     1847.83     1587.50     19.74 o 
   1  -1   2      288.72      230.38      3.37 o 
   2  -1   2      184.34      130.25      1.76 o 
   3  -1   2      725.59      568.47      4.10 o 
   4  -1   2       85.99       73.67      1.91 o 
   5  -1   2       60.94       97.00      3.08 o 
   6  -1   2       11.94       10.18      1.16 o 
   7  -1   2        7.57        6.86      1.19 o 
   8  -1   2        1.21        0.27      2.04 o 
   9  -1   2       17.53       18.46      3.42 o 
  -8   0   2       26.24       28.32      3.59 o 
  -7   0   2        5.38        3.30      2.45 o 
  -6   0   2       22.64       20.23      1.56 o 
  -5   0   2       11.01       10.11      1.95 o 
  -4   0   2       15.11       22.96      1.58 o 
  -3   0   2       11.15        7.54      0.65 o 
  -2   0   2        0.00        0.31      0.87 o 
  -1   0   2     2953.62     2577.58     28.60 o 
   1   0   2      222.42      201.62      1.83 o 
   2   0   2      110.73       74.83      1.25 o 
   3   0   2       18.79       29.68      1.03 o 
   4   0   2      329.95      327.61      3.51 o 
   5   0   2      540.00      602.49      6.46 o 
   6   0   2        0.26        0.28      1.73 o 
   7   0   2        0.00        1.76      1.04 o 
   8   0   2        0.03        0.00      2.15 o 
   9   0   2        0.42        0.00      2.76 o 
  -8   1   2        0.37        0.00      2.76 o 
  -7   1   2       95.15       92.06      5.36 o 
  -6   1   2        3.17        5.34      1.10 o 
  -5   1   2       53.67       46.22      2.77 o 
  -4   1   2        3.25        2.22      1.16 o 
  -3   1   2      105.48      115.94      2.58 o 
  -2   1   2      875.70      922.59      5.18 o 
  -1   1   2      164.62      131.90      1.60 o 
   0   1   2      611.09      776.04      3.42 o 
   1   1   2      138.76      114.68      0.99 o 
   3   1   2      134.12      123.83      1.90 o 
   4   1   2      209.10      190.00      2.73 o 
   5   1   2       90.80       77.75      2.66 o 
   6   1   2       16.84       11.99      2.21 o 
   7   1   2       16.07       21.90      2.36 o 
   8   1   2        1.26        0.66      2.28 o 
   9   1   2        1.57        3.11      2.44 o 
  -8   2   2        0.74        4.45      2.51 o 
  -7   2   2      164.16      166.61      6.69 o 
  -6   2   2       24.76       20.83      2.33 o 
  -5   2   2        2.25        5.77      1.80 o 
  -4   2   2        4.51        3.25      1.30 o 
  -3   2   2      508.87      525.88      5.30 o 
  -2   2   2        0.27        0.49      0.76 o 
  -1   2   2      122.93      121.19      1.74 o 
   0   2   2       25.31       22.34      0.82 o 
   1   2   2     1906.33     1770.82     26.28 o 
   2   2   2        0.32        0.00      1.12 o 
   3   2   2        1.06        3.29      0.63 o 
   4   2   2       17.43       14.91      0.94 o 
   5   2   2        4.95        3.60      1.51 o 
   6   2   2        2.50        6.18      1.62 o 
   7   2   2      177.86      196.45      5.41 o 
   8   2   2       10.67        6.22      2.41 o 
   9   2   2        0.11        1.57      2.14 o 
  -8   3   2        0.47        0.00      2.29 o 
  -7   3   2       29.45       19.48      3.01 o 
  -6   3   2       68.73       69.30      4.54 o 
  -5   3   2      155.61      165.14      5.25 o 
  -4   3   2      117.37      133.47      3.72 o 
  -3   3   2       31.94       28.78      1.73 o 
  -2   3   2      309.82      347.14      4.06 o 
  -1   3   2      101.35       99.11      1.66 o 
   0   3   2      485.10      728.89      4.30 o 
   1   3   2      240.62      255.89      3.28 o 
   2   3   2       43.64       15.89      0.84 o 
   3   3   2        1.81        1.27      1.03 o 
   5   3   2        3.27        3.47      0.91 o 
   6   3   2       29.16       21.98      2.20 o 
   7   3   2       15.52       19.73      1.49 o 
   8   3   2        3.28        2.71      2.15 o 
   9   3   2        2.82        4.08      2.54 o 
  -7   4   2        1.42        0.00      2.25 o 
  -6   4   2       21.99       24.49      3.09 o 
  -5   4   2      329.58      361.30      7.72 o 
  -4   4   2       15.86       16.03      2.40 o 
  -3   4   2        0.18        0.00      1.26 o 
  -2   4   2       89.69      110.59      2.21 o 
  -1   4   2      258.85      244.01      2.97 o 
   0   4   2      175.90      114.78      1.88 o 
   1   4   2       28.64       31.29      1.13 o 
   2   4   2        4.97        0.63      1.03 o 
   3   4   2       49.72       56.89      1.57 o 
   4   4   2      383.18      435.99      4.44 o 
   5   4   2       11.24       10.50      1.10 o 
   6   4   2       27.45       28.11      2.55 o 
   7   4   2        4.56        5.77      2.11 o 
   8   4   2        0.00        0.00      2.14 o 
   9   4   2       30.23       34.69      4.12 o 
  -7   5   2        4.12        1.53      2.77 o 
  -6   5   2        0.41        0.00      2.01 o 
  -4   5   2      280.85      309.36      6.63 o 
  -3   5   2      247.10      276.94      5.38 o 
  -2   5   2      147.19      202.25      4.01 o 
  -1   5   2        0.19        2.94      1.12 o 
   0   5   2      536.89      698.20      5.30 o 
   1   5   2      173.37      139.88      2.39 o 
   2   5   2        0.21        0.00      1.14 o 
   3   5   2      448.35      488.54      4.73 o 
   4   5   2        0.65        0.00      1.69 o 
   5   5   2        0.91        0.17      1.78 o 
   6   5   2       40.07       56.62      3.12 o 
   7   5   2        0.08        0.35      2.09 o 
   8   5   2        0.55        0.00      2.34 o 
   9   5   2        5.90        5.92      2.72 o 
  -6   6   2        3.22        1.73      2.26 o 
  -4   6   2       37.23       37.14      2.87 o 
  -3   6   2      406.08      430.77      7.14 o 
  -2   6   2       85.37       90.58      3.11 o 
  -1   6   2       48.51       42.79      1.61 o 
   0   6   2        1.31        0.51      1.16 o 
   1   6   2       32.10       27.58      1.27 o 
   2   6   2       70.74       70.89      2.12 o 
   3   6   2        1.81        0.11      1.57 o 
   4   6   2       16.22       11.76      1.06 o 
   5   6   2       17.91       29.14      2.31 o 
   6   6   2      321.81      284.01      6.43 o 
   7   6   2        3.33        3.86      1.30 o 
   8   6   2        3.38        6.20      1.44 o 
   9   6   2        0.01        0.00      2.70 o 
  -6   7   2        8.79        9.88      2.79 o 
  -5   7   2       13.63       16.91      2.58 o 
  -4   7   2        5.90        5.96      2.00 o 
  -3   7   2      115.71      111.08      4.12 o 
  -2   7   2      129.14      138.48      4.47 o 
  -1   7   2      256.63      270.95      5.37 o 
   0   7   2        9.48       18.45      1.32 o 
   1   7   2        0.00        2.34      0.85 o 
   2   7   2      101.86       85.87      2.43 o 
   3   7   2       61.92       48.21      1.84 o 
   4   7   2        0.11        0.00      1.63 o 
   5   7   2       64.23       69.82      2.70 o 
   6   7   2       44.40       36.93      3.59 o 
   7   7   2        0.33        0.86      2.21 o 
   8   7   2       16.56        7.59      3.55 o 
  -5   8   2       37.61       34.15      3.60 o 
  -4   8   2        6.10        3.16      2.24 o 
  -3   8   2        5.87        2.85      1.94 o 
  -2   8   2        2.99        3.39      1.10 o 
  -1   8   2      176.81      162.26      4.89 o 
   0   8   2       12.33       11.61      1.30 o 
   1   8   2       52.19       57.36      2.15 o 
   2   8   2       14.03       13.63      1.30 o 
   3   8   2        5.66        7.15      1.18 o 
   4   8   2        0.31        0.00      1.81 o 
   5   8   2       15.82       19.20      1.57 o 
   6   8   2        0.98        2.36      2.04 o 
   7   8   2        7.23        8.32      1.77 o 
   8   8   2       91.00       79.39      5.61 o 
  -4   9   2        9.67        4.90      3.43 o 
  -3   9   2       22.83       21.68      3.07 o 
  -2   9   2        8.47        6.58      2.25 o 
  -1   9   2       15.52        7.52      2.55 o 
   0   9   2        8.15        8.27      2.44 o 
   1   9   2       81.06       97.51      3.94 o 
   2   9   2        0.20        0.05      1.73 o 
   3   9   2        0.05        0.39      1.78 o 
   4   9   2        5.77        2.47      2.38 o 
   5   9   2        0.68        0.00      2.15 o 
   6   9   2        0.60        1.25      2.24 o 
   7   9   2        1.69        1.23      2.54 o 
  -3  10   2       27.32       26.40      3.42 o 
  -2  10   2        0.04        0.00      2.11 o 
  -1  10   2        0.00        3.07      1.81 o 
   0  10   2        3.50        9.05      1.48 o 
   1  10   2       12.20       11.62      1.54 o 
   2  10   2        0.03        2.96      1.64 o 
   3  10   2        2.28        0.00      2.49 o 
   4  10   2        6.33        4.12      1.39 o 
   5  10   2        0.44        2.78      1.93 o 
   6  10   2        0.06        0.69      2.18 o 
   7  10   2        2.99        2.91      2.96 o 
  -2  11   2        8.05        9.82      2.79 o 
  -1  11   2       16.90       17.13      2.89 o 
   0  11   2        8.12        9.44      2.65 o 
   1  11   2        0.32        2.42      2.20 o 
   2  11   2        3.12        4.09      1.32 o 
   3  11   2        7.27        3.55      2.68 o 
   4  11   2        0.20        2.09      2.08 o 
   5  11   2        0.18        2.94      2.10 o 
   6  11   2        0.01        0.00      2.45 o 
   0  12   2        3.53        0.00      3.01 o 
   1  12   2        0.11        0.00      2.57 o 
   2  12   2        3.23        5.84      2.49 o 
   3  12   2        0.00        0.00      2.53 o 
   4  12   2        0.40        0.00      2.52 o 
  -2 -11   3        0.20        0.00      2.75 o 
  -1 -11   3        4.95        8.32      1.72 o 
   0 -11   3        1.00        0.00      2.38 o 
  -5 -10   3        0.21        0.00      2.65 o 
  -4 -10   3        0.10        1.68      2.22 o 
  -3 -10   3       15.22       11.32      2.11 o 
  -2 -10   3       14.29       12.33      1.82 o 
  -1 -10   3        3.85        3.80      2.25 o 
   0 -10   3        0.00        1.65      1.96 o 
   1 -10   3        0.09        0.30      2.03 o 
   2 -10   3        0.35        0.00      2.23 o 
  -6  -9   3        1.20        0.00      2.70 o 
  -5  -9   3        0.03        0.00      2.46 o 
  -4  -9   3        0.41        0.00      2.22 o 
  -3  -9   3        1.12        2.88      1.31 o 
  -2  -9   3        6.14        5.71      1.37 o 
  -1  -9   3        5.67        6.44      2.36 o 
   0  -9   3        0.40        0.00      1.94 o 
   1  -9   3       39.57       36.47      3.00 o 
   2  -9   3        0.10        0.00      2.17 o 
   3  -9   3        3.08        2.67      1.16 o 
   4  -9   3        0.16        3.58      2.25 o 
  -6  -8   3       12.07       10.93      1.84 o 
  -5  -8   3        0.71        2.03      2.10 o 
  -3  -8   3        1.68        2.05      2.19 o 
  -2  -8   3        0.27        3.14      1.62 o 
  -1  -8   3       29.23       21.68      1.73 o 
   0  -8   3       41.60       37.24      3.43 o 
   1  -8   3        4.78        3.39      1.04 o 
   2  -8   3        0.00        0.00      1.86 o 
   3  -8   3        2.76        0.07      2.22 o 
   4  -8   3        3.31        3.42      2.17 o 
   5  -8   3        1.06        2.00      2.23 o 
  -6  -7   3        1.38        1.21      2.35 o 
  -5  -7   3       23.18       28.29      1.96 o 
  -3  -7   3        4.17        4.03      1.07 o 
  -2  -7   3       53.66       62.84      2.24 o 
  -1  -7   3        0.01        0.00      1.69 o 
   0  -7   3       83.70       80.46      2.48 o 
   1  -7   3       22.86       21.50      2.03 o 
   2  -7   3       16.45       15.73      2.23 o 
   3  -7   3       71.82       75.93      3.66 o 
   4  -7   3       22.42       10.26      3.00 o 
   5  -7   3        0.45        3.17      1.79 o 
   6  -7   3        0.42        2.32      2.10 o 
  -6  -6   3        1.06        0.00      2.34 o 
  -5  -6   3       36.39       33.43      2.94 o 
  -4  -6   3       67.37       86.10      2.69 o 
  -3  -6   3       18.85       18.21      1.37 o 
  -2  -6   3        0.00        0.00      1.49 o 
  -1  -6   3        7.41        9.85      1.05 o 
   0  -6   3        4.51        3.70      0.71 o 
   1  -6   3       25.14       29.27      1.57 o 
   2  -6   3       32.79       34.36      1.69 o 
   4  -6   3        8.95        7.98      1.35 o 
   5  -6   3       11.73       12.67      1.52 o 
   6  -6   3        1.89        0.36      2.00 o 
  -8  -5   3        8.74        9.20      3.36 o 
  -6  -5   3        0.42        0.00      2.36 o 
  -5  -5   3        2.01        3.52      2.02 o 
  -4  -5   3        6.12        7.47      1.03 o 
  -3  -5   3       51.07       42.90      1.78 o 
  -2  -5   3       42.81       28.47      1.34 o 
  -1  -5   3       59.06       50.46      1.63 o 
   0  -5   3      145.55      156.87      2.71 o 
   1  -5   3       10.44       24.36      1.63 o 
   2  -5   3      227.33      230.97      4.68 o 
   3  -5   3       58.38       51.13      2.66 o 
   4  -5   3       34.91       26.40      2.50 o 
   5  -5   3       29.21       24.44      2.68 o 
   6  -5   3       38.36       27.04      3.03 o 
   7  -5   3        0.00        0.30      2.00 o 
  -8  -4   3       12.53        9.61      3.37 o 
  -7  -4   3       20.99       27.24      2.80 o 
  -6  -4   3        1.53        0.00      2.10 o 
  -5  -4   3        0.53        0.20      1.59 o 
  -4  -4   3       10.78       10.45      1.04 o 
  -3  -4   3      213.88      174.71      2.97 o 
  -2  -4   3      186.26      243.52      3.29 o 
  -1  -4   3       50.13       29.33      1.14 o 
   0  -4   3       13.66       13.21      0.85 o 
   1  -4   3        0.44        0.71      1.23 o 
   2  -4   3       30.93       47.79      1.64 o 
   3  -4   3        0.19        0.00      1.43 o 
   4  -4   3        0.04        0.78      1.55 o 
   5  -4   3        5.38        5.07      1.72 o 
   6  -4   3       43.91       44.60      3.12 o 
   7  -4   3       15.21        7.87      2.69 o 
   8  -4   3        0.46        2.59      1.94 o 
  -8  -3   3        0.91        2.62      2.24 o 
  -7  -3   3        8.40        9.71      2.63 o 
  -6  -3   3       74.29       91.37      2.93 o 
  -5  -3   3       46.83       31.90      1.81 o 
  -4  -3   3        4.29       10.09      1.08 o 
  -3  -3   3       24.44       40.60      1.48 o 
  -2  -3   3        2.86        0.81      0.98 o 
  -1  -3   3      195.34      170.19      2.43 o 
   0  -3   3        3.33        6.31      0.60 o 
   1  -3   3       17.03       35.89      1.16 o 
   2  -3   3       16.39        8.98      1.18 o 
   3  -3   3       39.99       80.20      2.55 o 
   4  -3   3      214.26      238.12      4.76 o 
   5  -3   3       47.01       40.73      2.63 o 
   6  -3   3        9.42        4.75      2.24 o 
   7  -3   3        4.28        2.09      2.35 o 
   8  -3   3        9.55        5.62      2.51 o 
  -8  -2   3        4.68        5.55      2.78 o 
  -7  -2   3        1.24        0.00      1.81 o 
  -6  -2   3       85.23       83.23      3.67 o 
  -5  -2   3       65.07       87.02      3.15 o 
  -4  -2   3       65.99       63.81      2.53 o 
  -3  -2   3       34.93       37.10      1.36 o 
  -2  -2   3      236.62      170.07      2.48 o 
  -1  -2   3       28.46       24.40      0.94 o 
   0  -2   3       51.08       58.67      1.30 o 
   1  -2   3       23.76       25.48      0.88 o 
   2  -2   3        0.09        0.71      0.89 o 
   3  -2   3       51.35       53.58      1.52 o 
   4  -2   3        7.54       10.50      0.93 o 
   5  -2   3        0.50        4.07      1.56 o 
   6  -2   3        2.72        0.78      1.83 o 
   7  -2   3       27.03       25.12      2.48 o 
   8  -2   3       31.95       33.57      3.42 o 
  -8  -1   3        7.32        6.92      2.60 o 
  -7  -1   3        0.09        1.03      1.89 o 
  -6  -1   3       15.67       15.25      2.43 o 
  -5  -1   3       40.60       36.19      1.70 o 
  -4  -1   3      502.03      578.27      5.51 o 
  -3  -1   3       42.39       44.59      1.60 o 
  -1  -1   3      111.04      128.93      1.84 o 
   0  -1   3       85.23       77.37      1.32 o 
   1  -1   3     1090.00     1343.43     11.65 o 
   2  -1   3      180.37      166.48      2.11 o 
   3  -1   3      473.11      612.64      5.05 o 
   4  -1   3      122.65      111.90      2.28 o 
   5  -1   3        0.15        1.87      1.48 o 
   6  -1   3       80.32      100.93      3.55 o 
   7  -1   3       11.76        6.30      2.21 o 
   8  -1   3        0.01        0.00      2.27 o 
   9  -1   3        1.85        0.72      2.88 o 
  -8   0   3        1.72        4.23      2.43 o 
  -7   0   3        2.13        0.00      2.29 o 
  -6   0   3        0.07        2.45      1.53 o 
  -5   0   3       91.11      106.63      3.42 o 
  -4   0   3      376.56      431.25      4.80 o 
  -3   0   3        7.86       12.13      0.88 o 
  -2   0   3      146.65      165.00      2.29 o 
   0   0   3       36.93       75.62      1.32 o 
   2   0   3        3.30        2.01      0.59 o 
   3   0   3       37.49       73.85      1.58 o 
   4   0   3       65.30       92.81      2.02 o 
   5   0   3      124.46      172.05      3.64 o 
   6   0   3        1.23        0.00      1.90 o 
   7   0   3        0.55        0.00      2.05 o 
   8   0   3        0.71        0.00      2.15 o 
   9   0   3       12.91        9.73      3.17 o 
  -8   1   3       25.73       30.50      3.99 o 
  -7   1   3       97.51       77.95      4.94 o 
  -6   1   3       46.09       49.06      3.08 o 
  -5   1   3       11.16       15.60      2.14 o 
  -4   1   3      114.35      114.66      3.48 o 
  -3   1   3       85.54       92.72      2.94 o 
  -2   1   3      660.09      775.97      5.16 o 
   0   1   3      606.33      433.71      3.08 o 
   2   1   3        9.58        1.49      1.08 o 
   3   1   3      564.40      610.81      4.69 o 
   4   1   3       35.33       51.21      1.48 o 
   5   1   3      193.80      214.40      4.01 o 
   6   1   3        7.31        3.98      1.93 o 
   7   1   3       12.83       10.79      2.46 o 
   8   1   3       17.67       24.34      2.71 o 
   9   1   3        0.17        0.00      2.75 o 
  -8   2   3        1.15        0.00      2.55 o 
  -7   2   3      153.65      166.96      6.86 o 
  -6   2   3       59.66       63.28      3.55 o 
  -5   2   3      123.08      139.45      4.26 o 
  -4   2   3      106.14      104.90      3.29 o 
  -3   2   3      233.99      192.46      2.97 o 
  -2   2   3      772.76      804.75      5.63 o 
  -1   2   3      305.73      254.78      2.70 o 
   0   2   3        2.39        0.00      0.92 o 
   1   2   3       68.28       98.04      1.49 o 
   2   2   3       14.66       23.31      0.99 o 
   3   2   3      379.66      475.05      4.01 o 
   4   2   3        9.03        6.92      0.82 o 
   5   2   3        3.91        3.59      0.89 o 
   6   2   3       38.38       37.56      2.55 o 
   7   2   3       70.64       81.15      3.70 o 
   8   2   3        4.41        3.48      2.29 o 
   9   2   3        0.06        2.83      2.16 o 
  -7   3   3       13.33       15.75      2.73 o 
  -6   3   3       59.92       56.25      4.29 o 
  -5   3   3      166.76      167.28      5.05 o 
  -4   3   3       34.60       42.20      2.48 o 
  -3   3   3       62.33       80.85      2.53 o 
  -2   3   3      323.65      397.94      3.96 o 
  -1   3   3      110.80      101.77      1.87 o 
   0   3   3        9.67        8.95      0.68 o 
   1   3   3      725.92      993.77      5.44 o 
   2   3   3      664.65      625.06      4.33 o 
   3   3   3        3.32        4.57      0.74 o 
   4   3   3       87.06       93.02      2.02 o 
   5   3   3       60.62       55.80      2.40 o 
   6   3   3        6.35        5.20      1.95 o 
   7   3   3       23.00       19.95      2.35 o 
   8   3   3        0.17        2.64      1.82 o 
   9   3   3        4.24        4.93      2.78 o 
  -7   4   3        3.16        7.32      2.60 o 
  -6   4   3        3.75        0.83      2.30 o 
  -5   4   3      472.62      526.65      9.12 o 
  -4   4   3      167.05      165.76      4.27 o 
  -3   4   3      244.54      287.90      3.90 o 
  -2   4   3      111.38      135.46      2.61 o 
  -1   4   3        7.06       10.77      0.83 o 
   0   4   3      401.87      469.39      4.16 o 
   1   4   3       57.39       44.07      1.28 o 
   2   4   3       30.79       18.61      1.00 o 
   3   4   3      307.39      318.80      3.59 o 
   4   4   3        7.08        6.60      0.98 o 
   5   4   3        0.42        0.00      1.71 o 
   6   4   3        2.17        2.90      1.95 o 
   7   4   3        3.08        4.26      1.26 o 
   8   4   3        2.16        2.01      2.51 o 
   9   4   3       22.71       23.85      3.57 o 
  -7   5   3        3.07        0.00      2.83 o 
  -6   5   3        3.91        2.94      2.23 o 
  -4   5   3        0.10        0.41      2.21 o 
  -3   5   3      117.55      117.84      3.74 o 
  -2   5   3       15.28        5.66      1.55 o 
  -1   5   3       10.36       22.15      1.10 o 
   0   5   3       57.91       94.38      1.97 o 
   1   5   3      110.12      105.79      2.13 o 
   2   5   3       26.95       26.40      1.36 o 
   3   5   3      229.01      239.94      3.36 o 
   4   5   3       16.05       12.43      1.11 o 
   5   5   3        1.08        3.07      1.58 o 
   6   5   3        8.41        6.04      2.19 o 
   7   5   3        3.95        1.11      2.02 o 
   8   5   3        2.65        0.00      2.87 o 
   9   5   3        5.19        3.14      2.58 o 
  -6   6   3        0.27        0.96      2.34 o 
  -4   6   3        4.73        0.91      2.40 o 
  -3   6   3      562.11      713.54      8.86 o 
  -2   6   3       22.49       19.15      2.06 o 
  -1   6   3       44.80       83.40      2.14 o 
   0   6   3        0.01        0.00      1.31 o 
   1   6   3      120.65      107.09      2.29 o 
   2   6   3       17.65       12.06      1.06 o 
   3   6   3        6.03        0.53      1.61 o 
   4   6   3       11.01        8.58      1.12 o 
   5   6   3       83.11       93.01      3.27 o 
   6   6   3       25.09       25.36      2.79 o 
   7   6   3        5.72        6.41      2.07 o 
   8   6   3        1.50        2.52      2.20 o 
   9   6   3        0.02        4.15      2.16 o 
  -6   7   3        2.98        5.62      2.58 o 
  -5   7   3        3.24        0.50      2.31 o 
  -4   7   3        0.08        0.00      2.07 o 
  -3   7   3      209.82      199.32      5.40 o 
  -2   7   3      154.12      170.72      4.88 o 
  -1   7   3       95.14      104.39      3.27 o 
   0   7   3       76.44       78.96      2.22 o 
   1   7   3        3.87        1.48      1.58 o 
   2   7   3       21.08       14.90      1.26 o 
   3   7   3        0.98        0.60      1.50 o 
   4   7   3        2.14        0.14      1.88 o 
   5   7   3        0.76        1.45      1.82 o 
   6   7   3        0.18        0.00      2.24 o 
   7   7   3        0.65        0.00      2.55 o 
   8   7   3        1.75        3.29      1.49 o 
   9   7   3        0.49        0.35      2.42 o 
  -5   8   3        0.31        1.72      2.52 o 
  -4   8   3        0.30        0.00      2.30 o 
  -3   8   3       26.29       27.07      2.78 o 
  -2   8   3       76.69       78.03      3.67 o 
  -1   8   3      342.50      407.12      5.75 o 
   0   8   3       11.38       13.06      1.38 o 
   1   8   3       17.70       23.49      1.57 o 
   2   8   3        0.80        2.01      1.47 o 
   3   8   3        2.00        3.36      1.05 o 
   4   8   3        2.13        4.48      1.18 o 
   5   8   3        0.46        1.09      1.79 o 
   6   8   3        2.97        1.26      2.21 o 
   7   8   3       11.67        7.66      3.17 o 
   8   8   3       21.99       21.01      3.23 o 
  -4   9   3       10.03       18.49      2.69 o 
  -3   9   3        1.50        0.00      2.12 o 
  -2   9   3        3.17        0.92      2.39 o 
  -1   9   3      218.93      216.17      6.24 o 
   0   9   3      104.72      119.44      3.28 o 
   1   9   3       72.78       82.03      2.83 o 
   2   9   3       19.92       17.71      1.76 o 
   3   9   3        0.62        0.73      1.83 o 
   4   9   3       19.90       23.61      2.37 o 
   5   9   3        2.01        1.27      2.23 o 
   6   9   3        0.74        2.21      1.13 o 
   7   9   3        0.71        2.50      2.28 o 
   8   9   3        2.94        0.00      3.20 o 
  -3  10   3        4.60        0.00      2.42 o 
  -2  10   3        0.33        0.00      2.10 o 
  -1  10   3        3.97        3.87      2.24 o 
   0  10   3       52.63       56.32      2.76 o 
   1  10   3      132.82      157.39      4.24 o 
   2  10   3        2.68        4.91      2.30 o 
   3  10   3       12.85       13.32      1.60 o 
   4  10   3        6.27        4.02      2.04 o 
   5  10   3        0.04        0.00      2.34 o 
   6  10   3        0.35        0.23      2.19 o 
   7  10   3        0.39        0.49      2.52 o 
  -2  11   3       10.67       10.13      3.15 o 
  -1  11   3        0.14        0.40      2.14 o 
   0  11   3        1.06        0.00      2.63 o 
   1  11   3       74.10       70.42      3.24 o 
   2  11   3       14.44       15.17      1.90 o 
   3  11   3       22.34       26.83      2.15 o 
   4  11   3        1.75        0.96      2.20 o 
   5  11   3        0.02        0.31      2.33 o 
   6  11   3        1.98        6.00      1.49 o 
   0  12   3        0.46        0.00      2.86 o 
   1  12   3        0.27        1.82      2.21 o 
   2  12   3        4.75        6.26      1.85 o 
   3  12   3       23.71       25.22      2.18 o 
   4  12   3        0.01        0.00      2.86 o 
  -4 -10   4        5.30        7.80      1.73 o 
  -3 -10   4       40.93       51.44      3.00 o 
  -2 -10   4        8.45        6.78      3.11 o 
  -1 -10   4        2.15        1.75      2.52 o 
   0 -10   4        2.31        0.00      2.36 o 
   1 -10   4        2.29        0.00      2.59 o 
  -5  -9   4        0.13        1.64      2.27 o 
  -4  -9   4        1.25        0.00      2.47 o 
  -3  -9   4       10.24        6.94      3.15 o 
  -2  -9   4        2.63        0.00      2.65 o 
  -1  -9   4        5.53        5.45      2.49 o 
   0  -9   4       11.38        8.93      2.83 o 
   1  -9   4        2.13        2.41      1.93 o 
   2  -9   4       11.55       11.91      1.60 o 
   3  -9   4        8.49        9.73      2.62 o 
  -6  -8   4        8.84        9.82      2.87 o 
  -5  -8   4        1.08        0.00      2.53 o 
  -3  -8   4        0.68        2.91      1.75 o 
  -2  -8   4        7.38        9.95      1.47 o 
  -1  -8   4      102.08      106.86      3.45 o 
   0  -8   4       67.03       73.64      2.87 o 
   1  -8   4       24.11       32.10      1.93 o 
   2  -8   4        2.52        0.32      2.14 o 
   3  -8   4        4.24        3.77      2.05 o 
   4  -8   4        1.73        1.86      1.16 o 
  -6  -7   4        1.42        2.12      2.31 o 
  -5  -7   4       14.30       17.21      1.73 o 
  -3  -7   4        0.00        0.00      1.92 o 
  -2  -7   4        3.08        6.73      1.07 o 
  -1  -7   4       21.62       21.76      1.67 o 
   0  -7   4        0.24        2.64      1.70 o 
   1  -7   4        1.51        0.00      1.86 o 
   2  -7   4       41.85       49.23      3.32 o 
   3  -7   4       40.00       38.70      3.19 o 
   4  -7   4       34.31       44.87      3.26 o 
   5  -7   4        7.99        7.86      2.54 o 
  -6  -6   4        3.70        5.61      1.38 o 
  -5  -6   4        6.72        5.89      2.35 o 
  -4  -6   4       82.98       92.42      3.08 o 
  -3  -6   4        0.78        0.00      1.73 o 
  -2  -6   4        6.37        0.38      1.75 o 
  -1  -6   4        0.00        1.68      1.42 o 
   0  -6   4        1.24        5.95      1.65 o 
   1  -6   4      175.26      177.28      3.63 o 
   2  -6   4      211.30      206.46      4.03 o 
   3  -6   4       28.71       35.53      1.84 o 
   4  -6   4        0.00        1.33      1.93 o 
   5  -6   4        1.48        0.07      2.13 o 
   6  -6   4        0.06        0.00      2.04 o 
  -6  -5   4        0.08        0.33      1.93 o 
  -5  -5   4        1.17        3.52      2.03 o 
  -4  -5   4       15.15       21.74      1.55 o 
  -3  -5   4       69.31       74.26      2.25 o 
  -2  -5   4        1.15        0.00      1.47 o 
  -1  -5   4       19.61       14.09      1.19 o 
   0  -5   4       63.56       76.14      2.03 o 
   1  -5   4       11.91        7.53      0.86 o 
   2  -5   4        1.06        0.17      1.55 o 
   3  -5   4        3.13        0.10      1.68 o 
   4  -5   4        8.85        7.09      2.19 o 
   5  -5   4       54.32       58.10      3.64 o 
   6  -5   4        4.62        2.54      2.26 o 
   7  -5   4        0.57        0.00      2.22 o 
  -8  -4   4        3.98        4.92      2.54 o 
  -7  -4   4        0.03        0.15      1.99 o 
  -6  -4   4        2.08        0.57      2.06 o 
  -5  -4   4       15.92       25.92      1.56 o 
  -4  -4   4       25.63       23.18      1.58 o 
  -3  -4   4       50.03       40.71      1.76 o 
  -2  -4   4      615.79      648.30      5.86 o 
  -1  -4   4       11.58       12.31      0.96 o 
   0  -4   4       18.30       24.04      1.19 o 
   1  -4   4        3.14        4.78      1.29 o 
   2  -4   4        1.92        2.09      1.36 o 
   3  -4   4      100.78      120.83      2.79 o 
   4  -4   4      152.42      147.62      4.27 o 
   5  -4   4        0.11        0.94      1.83 o 
   6  -4   4        0.01        0.00      2.03 o 
   7  -4   4        0.01        2.48      1.08 o 
  -8  -3   4        0.47        1.63      2.22 o 
  -7  -3   4        3.53        3.59      2.31 o 
  -6  -3   4       17.50       18.77      1.68 o 
  -5  -3   4       45.87       32.75      1.79 o 
  -4  -3   4        4.24        2.77      1.03 o 
  -3  -3   4        9.29        7.50      0.97 o 
  -2  -3   4      163.05      179.10      2.90 o 
  -1  -3   4       91.63       89.63      1.99 o 
   0  -3   4      208.26      200.75      2.81 o 
   1  -3   4      504.48      518.61      4.59 o 
   2  -3   4      514.51      461.51      5.73 o 
   3  -3   4        2.58        0.99      1.08 o 
   4  -3   4       27.67       21.38      2.10 o 
   5  -3   4        8.08       19.23      2.21 o 
   6  -3   4        4.94        0.00      2.20 o 
   7  -3   4       18.26       13.88      2.70 o 
   8  -3   4        1.63        3.57      1.93 o 
  -8  -2   4        0.90        0.08      2.37 o 
  -7  -2   4        1.26        0.00      2.29 o 
  -6  -2   4       16.69       21.12      1.72 o 
  -5  -2   4        4.58        3.96      1.06 o 
  -4  -2   4        1.01        0.00      1.68 o 
  -3  -2   4       28.82       26.32      1.30 o 
  -2  -2   4        9.33        3.98      0.66 o 
  -1  -2   4      636.09      702.70      5.18 o 
   0  -2   4     2158.05     2458.12     36.04 o 
   1  -2   4       52.10       72.68      1.61 o 
   2  -2   4        4.61        1.02      0.52 o 
   3  -2   4       44.50       72.37      1.82 o 
   4  -2   4       17.16       13.15      1.74 o 
   5  -2   4        2.17        2.58      1.61 o 
   6  -2   4       21.62       23.40      2.47 o 
   7  -2   4        6.85        4.08      2.46 o 
   8  -2   4        4.43        0.22      2.47 o 
  -8  -1   4        1.22        0.00      2.50 o 
  -7  -1   4        7.17        5.98      2.19 o 
  -6  -1   4        0.40        0.64      1.61 o 
  -5  -1   4        9.47        6.38      1.72 o 
  -4  -1   4      166.23      186.18      3.38 o 
  -3  -1   4      575.64      504.70      4.83 o 
  -2  -1   4      116.14      115.23      2.14 o 
  -1  -1   4      146.92      103.38      1.83 o 
   0  -1   4      537.15      674.18      4.42 o 
   1  -1   4        2.29        1.95      1.06 o 
   2  -1   4      326.25      359.33      4.22 o 
   3  -1   4      468.97      523.52      5.13 o 
   4  -1   4      173.40      209.02      3.72 o 
   5  -1   4        3.91        6.19      1.75 o 
   6  -1   4       32.31       24.77      2.65 o 
   7  -1   4       24.47       24.13      2.88 o 
   8  -1   4        1.64        0.00      2.17 o 
   9  -1   4        3.18        0.00      2.89 o 
  -8   0   4        0.03        1.33      2.33 o 
  -7   0   4        8.54       12.03      1.72 o 
  -6   0   4       24.99       34.95      1.97 o 
  -5   0   4        0.45        2.03      1.51 o 
  -4   0   4      163.58      178.77      3.35 o 
  -3   0   4      140.89      138.22      2.71 o 
  -2   0   4      311.02      360.14      4.11 o 
  -1   0   4       25.70       16.72      0.89 o 
   0   0   4      200.08      221.52      2.53 o 
   1   0   4      868.41     1133.23      6.14 o 
   2   0   4     1465.51     1708.62      5.66 o 
   3   0   4       21.10       10.52      1.37 o 
   4   0   4        0.45        0.00      1.45 o 
   5   0   4       22.01       22.92      2.07 o 
   6   0   4        8.41        6.65      2.18 o 
   7   0   4        0.29        1.24      2.01 o 
   8   0   4        1.88        0.00      2.54 o 
   9   0   4        0.12        0.00      2.75 o 
  -8   1   4        3.61        2.39      3.14 o 
  -7   1   4       19.54       10.77      3.13 o 
  -6   1   4        1.80        4.07      1.84 o 
  -5   1   4       13.69        6.90      2.20 o 
  -4   1   4        2.68        0.00      1.44 o 
  -3   1   4        0.49        1.10      1.16 o 
  -2   1   4     1165.13     1309.41      7.53 o 
  -1   1   4     1151.05     1208.85      6.47 o 
   0   1   4      124.42       82.08      1.61 o 
   1   1   4     1317.20     1149.69      5.72 o 
   3   1   4        5.72       13.60      0.98 o 
   4   1   4        1.47        0.10      1.25 o 
   5   1   4       33.15       39.45      2.28 o 
   6   1   4        0.75        2.32      1.77 o 
   7   1   4        0.10        1.77      1.72 o 
   8   1   4        9.40        9.05      2.52 o 
   9   1   4        9.89        9.51      3.02 o 
  -7   2   4       25.68       26.04      2.97 o 
  -6   2   4        3.93        0.00      2.35 o 
  -5   2   4        8.34        8.97      1.24 o 
  -4   2   4      100.93      107.61      3.47 o 
  -3   2   4       90.91      106.55      2.47 o 
  -2   2   4     1392.88     1620.86      8.63 o 
  -1   2   4      768.22      623.88      4.86 o 
   0   2   4     1205.05     1543.58      7.27 o 
   1   2   4        1.55        6.87      0.75 o 
   3   2   4        1.43        8.95      0.88 o 
   4   2   4       88.22      130.75      2.48 o 
   5   2   4       41.31       48.50      2.28 o 
   6   2   4        0.44        0.05      1.75 o 
   7   2   4        1.28        1.95      1.08 o 
   8   2   4        0.19        0.07      2.09 o 
   9   2   4        0.53        2.38      2.21 o 
  -7   3   4        2.71        4.25      2.08 o 
  -6   3   4       87.00       91.85      5.41 o 
  -5   3   4      197.59      212.03      5.61 o 
  -4   3   4       97.21      102.01      3.38 o 
  -3   3   4       63.15       53.95      2.33 o 
  -2   3   4       97.23       71.14      1.92 o 
  -1   3   4       44.27       86.53      1.85 o 
   0   3   4     1390.10     1780.44      7.97 o 
   1   3   4      433.79      435.34      3.64 o 
   2   3   4        4.39        5.18      0.66 o 
   3   3   4      224.09      283.86      3.35 o 
   4   3   4        0.90        0.00      1.53 o 
   5   3   4       33.24       29.96      2.05 o 
   6   3   4       25.21       14.46      2.51 o 
   7   3   4        0.04        0.00      2.06 o 
   8   3   4        0.30        0.00      2.27 o 
   9   3   4        1.25        0.87      2.46 o 
  -7   4   4        1.76        0.00      2.32 o 
  -6   4   4        0.65        0.00      2.31 o 
  -5   4   4      140.50      150.50      5.32 o 
  -4   4   4        0.27        2.38      1.89 o 
  -3   4   4       32.35       30.57      1.61 o 
  -2   4   4       59.73       68.36      2.06 o 
  -1   4   4      286.14      250.46      3.58 o 
   0   4   4     2223.40     2713.26     42.18 o 
   1   4   4      173.64      192.43      2.61 o 
   2   4   4      202.17      226.23      3.34 o 
   3   4   4       44.01       50.89      1.64 o 
   4   4   4        2.30        0.00      1.48 o 
   5   4   4       63.41       63.37      2.69 o 
   6   4   4        7.65       10.27      2.21 o 
   7   4   4        6.73        7.57      2.30 o 
   8   4   4        0.24        0.00      2.44 o 
   9   4   4        5.51        6.74      3.04 o 
  -6   5   4       13.93       17.25      2.82 o 
  -4   5   4      360.34      407.40      7.40 o 
  -3   5   4      413.68      453.13      6.70 o 
  -2   5   4      183.57      183.10      3.91 o 
  -1   5   4      187.28      171.98      2.98 o 
   0   5   4      392.35      452.48      4.47 o 
   1   5   4       45.87       66.27      1.82 o 
   2   5   4      228.14      232.99      4.09 o 
   3   5   4       11.88       10.94      1.13 o 
   4   5   4       29.16       32.90      1.55 o 
   5   5   4        5.56        5.55      1.96 o 
   6   5   4        2.38        2.79      2.00 o 
   7   5   4        9.81        6.94      2.55 o 
   8   5   4        1.75        0.00      2.38 o 
   9   5   4        0.52        2.10      2.34 o 
  -6   6   4        3.88        7.21      2.27 o 
  -5   6   4        0.48        0.00      2.03 o 
  -4   6   4       10.21       11.32      2.33 o 
  -3   6   4      489.68      511.72      7.94 o 
  -2   6   4       79.53       79.52      2.40 o 
  -1   6   4      161.42      138.21      2.76 o 
   0   6   4        1.90        0.00      1.52 o 
   1   6   4      116.66      111.35      2.44 o 
   2   6   4      592.29      648.46      5.97 o 
   3   6   4        3.41        4.54      1.11 o 
   4   6   4        5.44        4.98      1.03 o 
   5   6   4        0.63        1.63      1.62 o 
   6   6   4        1.44        0.00      2.06 o 
   7   6   4        4.86        4.04      2.39 o 
   8   6   4        1.60        4.62      2.44 o 
   9   6   4        0.40        0.00      2.73 o 
  -5   7   4        1.23        1.54      2.15 o 
  -4   7   4       20.11       22.19      2.80 o 
  -3   7   4       22.97       26.49      2.62 o 
  -2   7   4      194.01      225.86      5.66 o 
  -1   7   4      237.10      240.86      5.19 o 
   0   7   4       27.45       38.55      1.67 o 
   1   7   4       58.04       50.62      1.90 o 
   2   7   4      164.84      153.13      3.11 o 
   3   7   4       38.37       38.00      1.83 o 
   4   7   4       10.46       14.78      1.47 o 
   5   7   4        0.89        0.47      1.94 o 
   6   7   4        4.68        0.00      2.29 o 
   7   7   4        0.04        1.38      2.27 o 
   8   7   4        2.33        0.00      2.55 o 
   9   7   4        1.13        4.31      2.30 o 
  -5   8   4        5.39        5.30      2.50 o 
  -4   8   4        0.13        0.00      2.26 o 
  -3   8   4       14.53       19.24      2.83 o 
  -2   8   4       43.54       40.73      3.19 o 
  -1   8   4      568.26      600.64      6.74 o 
   0   8   4      114.17      122.95      3.02 o 
   1   8   4       60.44       53.38      2.09 o 
   2   8   4       13.76       19.12      1.62 o 
   3   8   4        5.76        6.88      1.21 o 
   4   8   4       58.86       49.22      2.20 o 
   5   8   4        1.09        0.00      1.98 o 
   6   8   4        0.16        1.46      1.93 o 
   7   8   4        8.10       10.06      1.61 o 
   8   8   4        0.08        0.80      2.39 o 
  -4   9   4        1.43        3.90      2.21 o 
  -3   9   4        3.79        1.67      2.45 o 
  -2   9   4        0.69        0.00      2.21 o 
  -1   9   4       76.15       84.32      4.17 o 
   0   9   4        0.71        4.21      2.46 o 
   1   9   4      112.48      116.77      3.28 o 
   2   9   4        0.08        3.08      1.59 o 
   3   9   4        1.40        2.26      0.96 o 
   4   9   4       15.99       17.44      2.35 o 
   5   9   4        6.83        5.57      2.13 o 
   6   9   4        1.90        4.06      1.38 o 
   7   9   4        0.13        2.81      2.13 o 
   8   9   4        0.42        0.00      2.75 o 
  -3  10   4        1.54        1.78      2.46 o 
  -2  10   4        2.06        1.20      2.04 o 
  -1  10   4       24.98       24.45      3.25 o 
   0  10   4        4.08        0.00      2.76 o 
   1  10   4      267.38      312.55      5.86 o 
   2  10   4       23.13       25.27      1.97 o 
   3  10   4        8.69       13.39      1.53 o 
   4  10   4        7.68        8.69      2.45 o 
   5  10   4        0.47        0.43      2.31 o 
   6  10   4        3.27        0.83      2.50 o 
   7  10   4        0.59        0.00      2.91 o 
  -2  11   4        0.38        0.00      2.68 o 
  -1  11   4        4.42        2.34      2.69 o 
   0  11   4        1.72        0.00      2.72 o 
   1  11   4       75.86       82.33      3.42 o 
   2  11   4        9.95        4.25      2.95 o 
   3  11   4       48.79       41.21      2.70 o 
   4  11   4        0.91        0.00      2.51 o 
   5  11   4        0.01        0.00      2.35 o 
   6  11   4        0.27        0.00      2.56 o 
   1  12   4        2.35        4.25      2.44 o 
   2  12   4        1.96        3.52      1.65 o 
   3  12   4       75.45       73.62      3.74 o 
   4  12   4        2.78        1.24      2.67 o 
  -2 -10   5        0.49        4.40      2.57 o 
  -1 -10   5        3.09        6.16      1.61 o 
   0 -10   5        0.30        2.66      2.21 o 
  -4  -9   5        1.14        1.89      2.53 o 
  -3  -9   5       11.91        8.02      1.82 o 
  -2  -9   5       21.77       25.46      2.39 o 
  -1  -9   5       36.62       33.12      4.17 o 
   0  -9   5        0.00        0.00      2.53 o 
   1  -9   5        4.87        3.60      1.49 o 
   2  -9   5       14.11       23.42      2.97 o 
   3  -9   5        0.19        1.82      2.07 o 
  -5  -8   5        0.06        0.00      2.33 o 
  -3  -8   5        1.06        2.71      1.30 o 
  -2  -8   5       20.01       19.29      1.95 o 
  -1  -8   5      160.84      171.25      4.30 o 
   0  -8   5        0.03        0.00      2.33 o 
   1  -8   5        0.81        0.00      2.12 o 
   2  -8   5        0.31        0.00      2.38 o 
   3  -8   5        2.56        2.87      2.33 o 
   4  -8   5        0.12        1.04      2.28 o 
  -6  -7   5        0.05        0.41      2.24 o 
  -5  -7   5        1.03        0.00      2.37 o 
  -3  -7   5        0.05        1.89      1.83 o 
  -2  -7   5        0.00        0.36      1.79 o 
  -1  -7   5       29.97       27.71      1.78 o 
   0  -7   5       50.89       52.25      2.44 o 
   1  -7   5       68.20       71.79      4.02 o 
   2  -7   5       12.46        0.97      2.55 o 
   3  -7   5        6.79        0.00      2.43 o 
   4  -7   5        2.13        3.15      2.23 o 
   5  -7   5        3.18        0.00      2.59 o 
  -6  -6   5        0.18        4.42      2.13 o 
  -5  -6   5        5.83        5.83      2.52 o 
  -4  -6   5       11.37       15.00      1.42 o 
  -3  -6   5        2.16        0.00      2.08 o 
  -2  -6   5        8.31       10.71      1.24 o 
  -1  -6   5        0.03        1.51      1.46 o 
   0  -6   5       69.14       66.47      2.43 o 
   1  -6   5      439.18      442.93      5.61 o 
   2  -6   5       21.31       22.36      1.67 o 
   3  -6   5       63.17       71.04      3.52 o 
   4  -6   5        1.69        0.00      2.16 o 
   5  -6   5        4.37        1.70      2.42 o 
   6  -6   5        0.04        0.00      2.12 o 
  -6  -5   5        2.65        4.35      1.33 o 
  -5  -5   5        1.41        0.00      2.15 o 
  -4  -5   5        4.59        0.00      2.05 o 
  -3  -5   5       16.20       13.57      1.28 o 
  -2  -5   5        1.96        6.78      1.00 o 
  -1  -5   5        4.48        1.54      1.55 o 
   0  -5   5       23.55       30.10      1.52 o 
   1  -5   5       45.17       49.45      2.69 o 
   2  -5   5        7.73        2.12      2.24 o 
   3  -5   5       14.27       17.41      2.17 o 
   4  -5   5       94.53       97.29      4.07 o 
   5  -5   5        0.09        0.00      2.34 o 
   6  -5   5        7.83        5.43      2.37 o 
   7  -5   5        2.44        0.00      2.60 o 
  -7  -4   5        0.21        0.00      2.48 o 
  -6  -4   5        0.29        0.27      2.06 o 
  -5  -4   5        0.93        0.00      1.94 o 
  -4  -4   5        0.00        1.22      1.63 o 
  -3  -4   5        2.99        3.35      1.54 o 
  -2  -4   5      164.74      151.13      3.11 o 
  -1  -4   5        3.20        2.05      0.70 o 
   0  -4   5        0.43        0.00      1.17 o 
   1  -4   5       28.11       30.10      1.44 o 
   2  -4   5      119.62      130.20      2.78 o 
   3  -4   5      678.78      652.05      6.44 o 
   4  -4   5      100.12      111.11      4.54 o 
   5  -4   5      121.65      140.09      4.96 o 
   6  -4   5        0.04        1.11      1.89 o 
   7  -4   5        1.52        0.00      2.24 o 
  -7  -3   5        0.15        0.23      2.23 o 
  -6  -3   5        0.50        1.84      1.80 o 
  -5  -3   5       11.03        6.36      2.10 o 
  -4  -3   5       49.63       52.08      2.13 o 
  -3  -3   5       34.37       54.08      1.93 o 
  -2  -3   5       81.92       73.00      2.03 o 
  -1  -3   5      183.65      191.33      3.20 o 
   0  -3   5        0.02        1.49      0.60 o 
   1  -3   5       39.21       23.36      1.15 o 
   2  -3   5       32.43       28.54      1.88 o 
   3  -3   5       59.71       58.16      2.79 o 
   4  -3   5       32.65       38.65      2.73 o 
   5  -3   5        3.79        3.25      2.22 o 
   6  -3   5       80.86       76.55      4.03 o 
   7  -3   5        3.97        7.16      2.14 o 
   8  -3   5        5.70        6.87      2.35 o 
  -7  -2   5        0.19        0.00      2.27 o 
  -6  -2   5       12.79       15.69      1.64 o 
  -5  -2   5        0.85        4.42      1.91 o 
  -4  -2   5        4.23        0.52      1.61 o 
  -3  -2   5        0.11        0.00      1.53 o 
  -2  -2   5        2.05        1.62      0.76 o 
  -1  -2   5        4.97       12.62      0.91 o 
   0  -2   5     1312.79     1534.40      8.18 o 
   1  -2   5       21.60       12.22      0.85 o 
   2  -2   5       10.39       23.35      1.04 o 
   3  -2   5       48.80       74.83      2.00 o 
   4  -2   5       59.52       45.72      2.53 o 
   5  -2   5      358.69      463.77      6.98 o 
   6  -2   5       66.66       78.74      3.84 o 
   7  -2   5       31.66       40.37      3.38 o 
   8  -2   5        0.86        0.00      2.31 o 
  -7  -1   5        3.41        0.44      2.29 o 
  -6  -1   5       12.01       15.33      1.53 o 
  -5  -1   5        9.05        9.77      2.47 o 
  -4  -1   5        0.35        1.89      1.54 o 
  -3  -1   5        0.71        0.67      1.30 o 
  -2  -1   5      105.97       98.32      2.20 o 
  -1  -1   5      465.71      448.93      4.53 o 
   0  -1   5      653.17      739.30      5.29 o 
   1  -1   5      615.28      533.80      4.42 o 
   2  -1   5       98.26       62.26      1.66 o 
   3  -1   5        5.22        1.48      1.21 o 
   4  -1   5        1.14        0.00      1.51 o 
   5  -1   5       63.41       78.63      3.28 o 
   6  -1   5       37.50       46.93      3.30 o 
   7  -1   5        1.25        2.95      1.98 o 
   8  -1   5        9.37       15.53      2.42 o 
  -7   0   5        0.86        1.07      2.36 o 
  -6   0   5        0.05        0.00      2.10 o 
  -5   0   5        1.55        0.05      1.76 o 
  -4   0   5        5.80        2.94      2.03 o 
  -3   0   5       42.45       37.81      1.63 o 
  -2   0   5        9.11       10.93      0.95 o 
  -1   0   5       12.19        7.12      0.76 o 
   0   0   5        4.45       11.76      0.93 o 
   1   0   5      208.16      311.06      3.42 o 
   2   0   5     2490.62     3064.88     53.85 o 
   3   0   5       38.81       55.80      2.00 o 
   4   0   5        7.23        8.81      1.58 o 
   5   0   5        1.90        2.79      1.00 o 
   6   0   5        0.10        0.00      1.90 o 
   7   0   5       49.96       58.30      4.15 o 
   8   0   5       13.00        7.29      3.19 o 
   9   0   5        0.86        7.27      2.35 o 
  -7   1   5       17.35       17.43      3.21 o 
  -6   1   5       12.47       17.38      2.45 o 
  -5   1   5       35.49       36.28      2.82 o 
  -4   1   5        6.08        5.53      1.07 o 
  -3   1   5      173.06      234.14      4.53 o 
  -2   1   5       66.41       60.15      1.84 o 
  -1   1   5      427.27      471.83      4.33 o 
   0   1   5       10.17        4.66      0.78 o 
   1   1   5      451.20      455.40      3.86 o 
   4   1   5      122.66      105.42      2.30 o 
   5   1   5        3.35        3.69      1.64 o 
   6   1   5        3.10        0.00      1.94 o 
   7   1   5       24.90       32.69      3.10 o 
   8   1   5        4.39        8.67      2.72 o 
   9   1   5        1.56        0.00      3.16 o 
  -7   2   5        8.01        3.58      2.54 o 
  -6   2   5       17.48       13.37      3.03 o 
  -5   2   5        0.00        0.00      1.87 o 
  -4   2   5        0.65        0.43      1.48 o 
  -3   2   5        1.67        3.20      0.90 o 
  -2   2   5       34.48       28.06      1.30 o 
  -1   2   5       72.66       56.04      1.54 o 
   0   2   5       52.65       28.49      1.18 o 
   1   2   5       29.84       15.43      0.98 o 
   2   2   5        8.90        2.64      0.68 o 
   3   2   5      275.76      348.60      3.75 o 
   4   2   5      918.25     1112.27      7.33 o 
   5   2   5        2.00        4.56      1.77 o 
   6   2   5        2.17        0.65      1.80 o 
   7   2   5        6.44        3.55      2.21 o 
   8   2   5        3.94        0.41      2.73 o 
   9   2   5        3.64        0.00      3.17 o 
  -7   3   5        3.84        1.08      2.41 o 
  -6   3   5        9.24       12.53      2.44 o 
  -5   3   5       21.97       27.77      2.82 o 
  -4   3   5       31.06       32.09      2.62 o 
  -3   3   5      119.43      124.75      2.93 o 
  -2   3   5       54.27       45.82      1.58 o 
  -1   3   5      367.12      476.46      4.64 o 
   0   3   5      804.86      817.00      5.68 o 
   1   3   5      610.94      915.62      6.24 o 
   2   3   5        8.96       10.77      0.94 o 
   3   3   5       53.52       86.82      2.01 o 
   4   3   5      603.72      698.42      5.92 o 
   5   3   5        3.00        4.91      1.76 o 
   6   3   5        8.53        8.11      2.02 o 
   7   3   5        3.35        2.56      2.02 o 
   8   3   5        0.11        0.00      2.47 o 
   9   3   5        2.12        0.00      2.84 o 
  -7   4   5        0.31        0.00      2.60 o 
  -6   4   5        0.12        0.00      2.28 o 
  -5   4   5       23.00       17.24      1.77 o 
  -4   4   5       16.34       20.31      1.52 o 
  -3   4   5        0.11        1.25      1.50 o 
  -2   4   5        1.04        1.62      1.56 o 
  -1   4   5       49.96       84.05      2.06 o 
   0   4   5       16.15       34.20      1.42 o 
   1   4   5       76.91       63.87      1.77 o 
   2   4   5      407.70      402.56      4.53 o 
   3   4   5       14.93       19.03      1.19 o 
   4   4   5        1.67        2.92      1.69 o 
   5   4   5       29.33       29.73      2.49 o 
   6   4   5      116.59      125.02      4.27 o 
   7   4   5        0.25        0.00      2.19 o 
   8   4   5        1.03        2.21      2.42 o 
   9   4   5        1.66        3.22      2.62 o 
  -6   5   5        0.91        1.93      1.30 o 
  -5   5   5        4.70       12.58      2.19 o 
  -4   5   5        3.91        0.00      2.15 o 
  -3   5   5       15.64       17.46      1.46 o 
  -2   5   5        0.03        0.00      1.44 o 
  -1   5   5      166.38      171.43      3.15 o 
   0   5   5       50.87       57.85      1.93 o 
   1   5   5       37.94       53.23      1.74 o 
   2   5   5      366.79      430.10      4.69 o 
   3   5   5       96.91      120.00      2.51 o 
   4   5   5       15.37       13.24      1.18 o 
   5   5   5      109.99      140.77      4.06 o 
   6   5   5       73.99      105.72      4.08 o 
   7   5   5        0.29        2.67      1.77 o 
   8   5   5        0.33        0.00      2.44 o 
   9   5   5        0.39        0.00      2.78 o 
  -6   6   5        0.41        1.68      2.18 o 
  -5   6   5        2.28        3.91      1.19 o 
  -4   6   5       17.35       12.68      2.49 o 
  -3   6   5       61.13       55.67      2.32 o 
  -2   6   5        1.44        0.70      1.99 o 
  -1   6   5        0.06        0.00      1.62 o 
   0   6   5       90.77       96.53      2.42 o 
   1   6   5       11.87       26.82      1.38 o 
   2   6   5      406.55      544.42      5.70 o 
   3   6   5      169.64      166.09      3.25 o 
   4   6   5      124.07      150.23      3.16 o 
   5   6   5       10.55       12.06      1.29 o 
   6   6   5        0.32        0.28      2.05 o 
   7   6   5        0.01        0.00      2.48 o 
   8   6   5       15.68       14.61      3.43 o 
   9   6   5        0.00        0.00      2.63 o 
  -5   7   5        5.95        7.42      2.49 o 
  -4   7   5       20.27       26.43      2.51 o 
  -3   7   5        0.07        0.00      1.84 o 
  -2   7   5      168.00      162.53      4.66 o 
  -1   7   5      127.59      157.10      4.19 o 
   0   7   5       29.93       24.10      1.74 o 
   1   7   5      122.33      135.21      2.89 o 
   2   7   5        6.80        1.75      2.02 o 
   3   7   5        6.29        0.65      2.03 o 
   4   7   5       52.94       44.28      2.12 o 
   5   7   5        9.37        8.72      1.36 o 
   6   7   5        9.04        8.76      2.30 o 
   7   7   5       14.61       22.74      2.67 o 
   8   7   5        9.45       14.73      2.95 o 
  -4   8   5        9.27       12.21      1.54 o 
  -3   8   5       15.45       14.52      2.66 o 
  -2   8   5       16.50       12.15      1.38 o 
  -1   8   5      119.15      112.27      3.16 o 
   0   8   5        1.66        0.45      2.18 o 
   1   8   5        0.76        1.27      1.89 o 
   2   8   5       56.15       58.01      2.21 o 
   3   8   5        0.15        3.42      1.13 o 
   4   8   5      176.16      185.24      4.14 o 
   5   8   5       39.07       43.08      3.31 o 
   6   8   5        6.24        8.33      2.43 o 
   7   8   5        1.09        3.92      2.37 o 
   8   8   5        0.64        0.00      2.54 o 
  -4   9   5        5.50        2.80      2.99 o 
  -3   9   5        8.76        5.19      2.58 o 
  -2   9   5       36.66       32.13      3.00 o 
  -1   9   5        1.33        3.61      1.86 o 
   0   9   5      152.03      141.80      3.77 o 
   1   9   5       76.40       84.48      2.88 o 
   2   9   5       14.39       13.38      1.46 o 
   3   9   5       37.63       35.11      2.05 o 
   4   9   5       15.98        8.16      2.70 o 
   5   9   5       10.61       10.17      2.72 o 
   6   9   5        6.67        9.22      1.60 o 
   7   9   5        1.38        0.00      2.75 o 
   8   9   5        1.59        0.00      2.60 o 
  -3  10   5        2.24        4.50      2.41 o 
  -2  10   5        5.61        6.76      1.38 o 
  -1  10   5        1.55        0.00      2.47 o 
   0  10   5        1.63        1.43      2.30 o 
   1  10   5      127.22      131.68      3.91 o 
   2  10   5       16.65       21.54      1.88 o 
   3  10   5        0.00        1.64      1.90 o 
   4  10   5        1.50        2.16      1.85 o 
   5  10   5        0.29        0.00      2.38 o 
   6  10   5       22.22       19.23      3.25 o 
   7  10   5        6.41        9.25      2.67 o 
  -1  11   5        3.43        1.57      2.34 o 
   0  11   5        6.16        7.63      1.60 o 
   1  11   5       10.92       11.41      1.97 o 
   2  11   5       17.06       16.15      1.93 o 
   3  11   5       34.65       35.26      2.46 o 
   4  11   5        2.17        3.54      2.46 o 
   5  11   5        3.82        3.96      1.63 o 
   6  11   5        4.68        3.37      1.65 o 
   1  12   5        2.17        1.95      2.61 o 
   2  12   5        5.14       10.01      1.90 o 
   3  12   5       69.70       79.59      3.76 o 
   4  12   5       11.68       11.90      3.24 o 
  -3  -9   6        3.66        3.68      2.84 o 
  -2  -9   6        7.36        4.82      2.64 o 
  -1  -9   6        3.92        1.55      2.43 o 
   0  -9   6        2.45        1.69      2.22 o 
   1  -9   6        2.92        0.47      2.48 o 
  -3  -8   6        0.13        3.18      2.09 o 
  -2  -8   6        1.51        0.00      2.60 o 
  -1  -8   6       61.89       57.43      2.90 o 
   0  -8   6        8.75        9.64      2.61 o 
   1  -8   6       30.69       39.42      3.43 o 
   2  -8   6        5.26        8.31      2.25 o 
   3  -8   6        0.00        0.55      2.40 o 
  -5  -7   6        0.03        0.00      2.39 o 
  -3  -7   6        1.26        3.72      1.95 o 
  -2  -7   6       16.94       17.09      1.57 o 
  -1  -7   6       53.28       60.87      2.82 o 
   0  -7   6       52.51       52.41      3.48 o 
   1  -7   6       17.87       11.32      2.47 o 
   2  -7   6       11.18       17.20      2.33 o 
   3  -7   6        2.63        4.65      1.40 o 
   4  -7   6       23.55       37.57      2.93 o 
  -6  -6   6        0.50        3.79      2.19 o 
  -5  -6   6        8.94        7.61      2.72 o 
  -4  -6   6        0.55        0.00      2.25 o 
  -3  -6   6        0.06        0.00      1.93 o 
  -2  -6   6       20.84       14.96      1.54 o 
  -1  -6   6        3.90        2.45      1.99 o 
   0  -6   6        1.28        0.00      2.20 o 
   1  -6   6      247.52      246.72      4.61 o 
   2  -6   6       36.53       44.23      2.18 o 
   3  -6   6       34.29       32.73      2.90 o 
   4  -6   6        2.01        1.85      2.54 o 
   5  -6   6        1.50        0.60      2.57 o 
  -6  -5   6        3.45        7.12      1.47 o 
  -5  -5   6        2.55        3.42      2.35 o 
  -4  -5   6        0.94        0.00      2.11 o 
  -3  -5   6        0.82        0.17      1.67 o 
  -2  -5   6        2.97        0.95      1.85 o 
  -1  -5   6        8.35        6.08      1.69 o 
   0  -5   6       21.17       26.61      1.61 o 
   1  -5   6      178.20      195.67      3.81 o 
   2  -5   6      221.00      228.16      5.80 o 
   3  -5   6       64.90       55.75      3.62 o 
   4  -5   6       10.06        7.05      2.77 o 
   5  -5   6        0.19        0.00      2.25 o 
   6  -5   6       16.65       15.03      3.01 o 
  -7  -4   6        4.75        1.68      2.89 o 
  -6  -4   6        3.38        1.63      2.33 o 
  -5  -4   6        4.79        6.93      2.09 o 
  -4  -4   6        0.12        0.00      1.67 o 
  -3  -4   6       24.44       24.34      1.74 o 
  -2  -4   6       15.81       12.99      1.51 o 
  -1  -4   6       12.04       13.73      1.20 o 
   0  -4   6       66.32       64.81      2.11 o 
   1  -4   6        2.87        1.98      1.50 o 
   2  -4   6       15.52       20.58      1.68 o 
   3  -4   6      660.13      668.82      9.04 o 
   4  -4   6       17.11       20.16      1.68 o 
   5  -4   6        0.03        1.12      2.03 o 
   6  -4   6        0.51        1.59      1.88 o 
   7  -4   6        3.22        4.37      2.52 o 
  -7  -3   6        2.13        0.81      2.54 o 
  -6  -3   6        0.01        0.00      2.32 o 
  -5  -3   6        0.25        3.15      1.88 o 
  -4  -3   6        0.69        0.00      1.94 o 
  -3  -3   6        9.75        8.74      1.03 o 
  -2  -3   6        6.11        5.02      0.89 o 
  -1  -3   6       22.72       18.93      1.16 o 
   0  -3   6        0.19        0.00      1.50 o 
   1  -3   6        0.01        0.00      1.38 o 
   2  -3   6        4.21        9.77      1.68 o 
   3  -3   6      121.95      122.27      4.05 o 
   4  -3   6      278.27      332.35      6.37 o 
   5  -3   6       68.17       73.31      4.02 o 
   6  -3   6        0.40        1.35      2.01 o 
   7  -3   6        0.18        0.00      2.17 o 
  -7  -2   6        1.08        2.24      2.27 o 
  -6  -2   6        1.02        2.79      2.10 o 
  -5  -2   6       24.03       26.92      2.94 o 
  -4  -2   6        0.08        0.00      1.90 o 
  -3  -2   6       15.60       10.59      1.35 o 
  -2  -2   6        2.76        3.49      0.82 o 
  -1  -2   6       12.64       17.14      1.09 o 
   0  -2   6       14.91       12.92      0.99 o 
   1  -2   6       69.21       66.70      1.78 o 
   2  -2   6       19.17       25.85      1.40 o 
   3  -2   6       19.91       20.83      2.00 o 
   4  -2   6       84.23       92.02      3.63 o 
   5  -2   6      803.84      925.71     10.34 o 
   6  -2   6        1.07        4.01      2.08 o 
   7  -2   6       20.66       17.46      3.00 o 
   8  -2   6        0.19        0.00      2.53 o 
  -7  -1   6        3.07        0.00      3.08 o 
  -6  -1   6        0.45        1.58      1.88 o 
  -5  -1   6       10.87        9.89      1.33 o 
  -4  -1   6        0.00        1.54      1.62 o 
  -3  -1   6       24.16       25.80      1.54 o 
  -2  -1   6      202.41      187.63      3.15 o 
  -1  -1   6       47.77       49.55      1.63 o 
   0  -1   6        0.07        0.00      1.34 o 
   1  -1   6       61.40       86.57      2.08 o 
   2  -1   6        1.29        0.00      1.25 o 
   3  -1   6       10.58        6.35      0.96 o 
   4  -1   6        0.39        0.00      1.76 o 
   5  -1   6       48.32       54.95      3.43 o 
   6  -1   6       60.53       84.14      4.47 o 
   7  -1   6       12.97        8.06      3.10 o 
   8  -1   6        7.05        1.19      2.36 o 
  -7   0   6       14.51       20.78      1.99 o 
  -6   0   6        4.36        5.23      1.38 o 
  -5   0   6        0.43        0.65      0.96 o 
  -4   0   6       99.74      102.67      3.01 o 
  -3   0   6       57.07       49.71      1.91 o 
  -2   0   6        1.50        3.06      0.76 o 
  -1   0   6       74.15       58.17      1.82 o 
   0   0   6        1.10        1.25      1.27 o 
   1   0   6       61.65       81.58      2.03 o 
   3   0   6       11.61       14.78      1.67 o 
   4   0   6        3.69        2.82      1.72 o 
   5   0   6       45.63       54.99      2.85 o 
   6   0   6       64.84       64.42      3.75 o 
   7   0   6      366.18      382.07      9.50 o 
   8   0   6        5.36        4.45      2.78 o 
  -7   1   6       13.43       16.93      2.80 o 
  -6   1   6        0.69        1.42      2.11 o 
  -5   1   6        0.71        0.00      1.97 o 
  -4   1   6       68.53       83.07      3.74 o 
  -3   1   6       33.87       36.06      1.66 o 
  -2   1   6       73.26       64.15      2.10 o 
  -1   1   6      138.31      185.27      3.15 o 
   0   1   6     1011.64      877.94      6.39 o 
   1   1   6      457.00      455.82      4.43 o 
   2   1   6       75.52       93.13      2.82 o 
   3   1   6      143.76      187.14      3.61 o 
   4   1   6        3.78        3.05      0.94 o 
   5   1   6        0.51        1.93      1.70 o 
   6   1   6        6.89        6.84      2.38 o 
   7   1   6       53.66       57.94      3.72 o 
   8   1   6        0.38        1.01      3.04 o 
   9   1   6        0.52        2.28      2.62 o 
  -7   2   6        5.97        5.61      1.57 o 
  -6   2   6       13.81        7.19      2.79 o 
  -5   2   6       16.51       17.84      1.61 o 
  -4   2   6       26.63       20.83      1.70 o 
  -3   2   6       22.94       22.27      1.47 o 
  -2   2   6      407.04      347.64      4.46 o 
  -1   2   6       10.82       16.99      1.07 o 
   0   2   6        0.88        1.14      1.26 o 
   1   2   6      241.04      274.56      3.56 o 
   2   2   6        3.71        4.64      0.88 o 
   3   2   6      257.74      279.26      3.55 o 
   4   2   6      386.58      481.19      5.18 o 
   5   2   6        0.05        0.00      1.94 o 
   6   2   6        4.90        4.02      2.12 o 
   7   2   6        8.10        9.86      2.57 o 
   8   2   6        9.87        9.05      2.96 o 
   9   2   6       70.44       57.72      6.20 o 
  -6   3   6        3.03        1.79      2.18 o 
  -5   3   6       82.97       96.64      4.48 o 
  -4   3   6        4.76        5.12      2.00 o 
  -3   3   6        0.19        0.00      1.75 o 
  -2   3   6      308.16      287.73      4.12 o 
  -1   3   6        0.67        0.57      1.46 o 
   0   3   6       78.65       89.46      2.15 o 
   1   3   6        0.00        1.08      1.41 o 
   2   3   6      269.07      299.64      3.75 o 
   3   3   6      512.27      472.59      4.70 o 
   4   3   6      119.44      148.31      2.87 o 
   5   3   6      100.46      126.88      3.83 o 
   6   3   6        0.88        0.00      2.27 o 
   7   3   6        2.64        0.00      2.56 o 
   8   3   6        7.19       10.26      3.03 o 
   9   3   6       27.58       32.80      4.18 o 
  -6   4   6       10.97       12.40      1.88 o 
  -5   4   6       11.35       14.21      1.54 o 
  -4   4   6       28.36       24.92      1.67 o 
  -3   4   6       12.43       16.17      1.47 o 
  -2   4   6        9.09        9.91      1.04 o 
  -1   4   6       19.51       20.89      1.29 o 
   0   4   6       94.71       79.53      2.13 o 
   1   4   6       19.22       13.90      1.10 o 
   2   4   6        0.05        0.00      1.50 o 
   3   4   6      110.88      126.90      2.71 o 
   4   4   6        0.01        0.00      1.86 o 
   5   4   6      140.66      147.34      4.13 o 
   6   4   6      135.34      143.90      4.29 o 
   7   4   6        0.01        0.00      2.22 o 
   8   4   6        1.04        0.14      2.44 o 
   9   4   6        0.28        0.49      2.56 o 
  -6   5   6        2.35        1.11      2.31 o 
  -5   5   6        2.83        0.00      2.19 o 
  -4   5   6       38.86       41.14      2.21 o 
  -3   5   6      163.85      192.20      5.26 o 
  -2   5   6       56.82       43.81      2.40 o 
  -1   5   6        0.43        1.79      1.37 o 
   0   5   6       50.48       67.76      2.08 o 
   1   5   6      158.24      166.36      3.05 o 
   2   5   6       50.00       47.52      1.81 o 
   3   5   6       61.90       59.01      2.00 o 
   4   5   6        8.14        6.96      1.16 o 
   5   5   6       24.94       18.83      2.57 o 
   6   5   6       54.16       67.54      3.45 o 
   7   5   6       26.52       32.36      3.02 o 
   8   5   6        0.11        0.80      2.26 o 
   9   5   6        0.58        4.42      2.49 o 
  -5   6   6       15.42       16.80      2.79 o 
  -4   6   6       13.10       18.53      1.65 o 
  -3   6   6       19.30       22.50      1.69 o 
  -2   6   6       68.19       62.11      2.42 o 
  -1   6   6       54.70       58.60      2.16 o 
   0   6   6       16.50       16.32      1.30 o 
   1   6   6       17.84       15.47      1.36 o 
   2   6   6        0.60        2.15      1.66 o 
   3   6   6        1.94        0.53      1.98 o 
   4   6   6        5.34        2.97      2.08 o 
   5   6   6        8.20       11.33      2.11 o 
   6   6   6        6.09        3.86      2.48 o 
   7   6   6       32.67       38.40      3.05 o 
   8   6   6       21.30       17.52      3.36 o 
   9   6   6        0.24        0.00      3.00 o 
  -5   7   6        0.34        4.66      2.01 o 
  -4   7   6        0.20        3.10      1.91 o 
  -3   7   6        6.19        5.19      1.90 o 
  -2   7   6       51.40       56.30      3.25 o 
  -1   7   6       57.44       57.43      3.09 o 
   0   7   6       94.77       82.34      2.52 o 
   1   7   6        8.31        9.12      1.24 o 
   2   7   6       10.15        7.19      1.23 o 
   3   7   6       47.29       47.18      2.15 o 
   4   7   6       48.61       53.49      2.23 o 
   5   7   6       10.35       11.56      1.44 o 
   6   7   6        2.00        1.43      2.25 o 
   7   7   6        7.13        3.98      2.76 o 
   8   7   6       11.43       12.85      3.22 o 
  -4   8   6       13.86       21.23      1.95 o 
  -3   8   6        9.92        4.92      2.85 o 
  -2   8   6        0.00        0.00      1.99 o 
  -1   8   6       46.31       42.88      2.19 o 
   0   8   6       46.95       52.37      2.34 o 
   1   8   6       56.35       60.44      2.31 o 
   2   8   6        0.45        1.45      1.86 o 
   3   8   6        5.48        7.57      1.21 o 
   4   8   6       23.39       26.35      1.87 o 
   5   8   6       10.76        5.62      1.46 o 
   6   8   6        4.80        7.79      1.38 o 
   7   8   6        0.10        0.00      2.78 o 
   8   8   6        1.63        1.07      2.77 o 
  -3   9   6        0.35        2.67      2.24 o 
  -2   9   6        0.65        0.00      2.27 o 
  -1   9   6        1.59        3.43      1.83 o 
   0   9   6        0.51        2.25      1.92 o 
   1   9   6        0.34        1.81      1.96 o 
   2   9   6       26.20       25.23      1.79 o 
   3   9   6        6.19        5.96      2.31 o 
   4   9   6        0.80        0.00      2.24 o 
   5   9   6        0.25        1.74      1.97 o 
   6   9   6        8.38        8.61      2.91 o 
   7   9   6        0.87        0.00      2.50 o 
  -2  10   6        0.09        0.00      2.40 o 
  -1  10   6        0.01        1.23      2.08 o 
   0  10   6        3.07        3.85      2.06 o 
   1  10   6       41.16       35.11      2.20 o 
   2  10   6        4.95        2.36      2.56 o 
   3  10   6        5.56        7.31      1.25 o 
   4  10   6        6.29        4.16      2.40 o 
   5  10   6        0.12        0.22      2.21 o 
   6  10   6       21.04       23.26      3.46 o 
   7  10   6        8.85        6.21      3.00 o 
  -1  11   6        2.30        0.00      2.96 o 
   0  11   6        7.13        6.88      1.55 o 
   1  11   6        0.92        1.64      2.36 o 
   2  11   6        8.74        9.44      1.75 o 
   3  11   6        3.03        6.74      1.70 o 
   4  11   6        0.95        2.31      2.56 o 
   5  11   6        1.54        2.67      2.48 o 
   6  11   6        0.91        0.00      3.10 o 
   2  12   6        0.02        1.60      2.34 o 
   3  12   6       19.77       12.96      2.10 o 
  -3  -8   7        0.12        0.00      2.54 o 
  -2  -8   7        8.92        1.18      2.94 o 
  -1  -8   7        0.44        0.00      2.33 o 
   0  -8   7        5.85        8.97      2.59 o 
   1  -8   7        3.74        3.18      2.33 o 
   2  -8   7        0.14        0.00      2.40 o 
  -3  -7   7        0.00        0.00      2.30 o 
  -2  -7   7        6.03        7.69      1.48 o 
  -1  -7   7        0.48        1.78      1.98 o 
   0  -7   7        4.66        5.90      1.31 o 
   1  -7   7        1.50        0.61      2.22 o 
   2  -7   7        8.71        7.06      2.54 o 
   3  -7   7        0.61        0.00      2.13 o 
   4  -7   7        5.90        3.48      2.68 o 
  -5  -6   7        5.13        7.16      1.66 o 
  -4  -6   7        0.41        1.12      2.18 o 
  -3  -6   7        2.96        4.78      1.23 o 
  -2  -6   7        1.18        0.00      2.06 o 
  -1  -6   7        0.98        1.97      1.85 o 
   0  -6   7        8.90       12.33      1.54 o 
   1  -6   7        7.10        2.70      2.16 o 
   2  -6   7        4.08        1.71      2.25 o 
   3  -6   7       32.57       46.65      3.30 o 
   4  -6   7        1.35        1.10      2.19 o 
   5  -6   7        7.34        5.18      2.62 o 
  -6  -5   7       22.58       21.63      2.47 o 
  -5  -5   7        0.27        0.15      2.33 o 
  -4  -5   7        0.02        2.15      1.70 o 
  -3  -5   7        5.80        8.99      1.28 o 
  -2  -5   7       20.51       24.84      1.68 o 
  -1  -5   7        5.84        7.36      2.19 o 
   0  -5   7       76.95       74.61      2.56 o 
   1  -5   7       58.53       77.47      3.36 o 
   2  -5   7       24.24       23.72      2.76 o 
   3  -5   7        0.24        2.99      1.76 o 
   4  -5   7       16.77       22.57      2.62 o 
   5  -5   7        2.61        1.31      2.24 o 
   6  -5   7        8.13        7.31      2.62 o 
  -6  -4   7       37.97       37.62      2.86 o 
  -5  -4   7        1.12        0.15      2.48 o 
  -4  -4   7        3.10        0.72      2.35 o 
  -3  -4   7       34.16       34.04      2.03 o 
  -2  -4   7        1.33        3.48      1.98 o 
  -1  -4   7       13.35       14.74      1.36 o 
   0  -4   7       22.19       19.59      1.40 o 
   1  -4   7       30.37       22.61      1.58 o 
   2  -4   7        0.09        0.21      2.10 o 
   3  -4   7       25.28       28.83      2.67 o 
   4  -4   7        1.10        0.00      2.19 o 
   5  -4   7       64.28       78.37      4.28 o 
   6  -4   7        2.07        2.93      1.32 o 
  -6  -3   7       19.92       20.05      3.66 o 
  -5  -3   7        4.86        1.46      2.45 o 
  -4  -3   7       45.31       52.26      2.52 o 
  -3  -3   7        0.38        3.00      1.66 o 
  -2  -3   7        2.39        1.36      1.56 o 
  -1  -3   7       10.83       11.39      1.17 o 
   0  -3   7       40.42       34.17      1.59 o 
   1  -3   7       83.85       90.20      2.47 o 
   2  -3   7      156.20      152.84      4.19 o 
   3  -3   7      333.85      364.82      6.58 o 
   4  -3   7       78.49       88.46      3.91 o 
   5  -3   7        4.31        0.06      2.26 o 
   6  -3   7        8.28        9.14      2.29 o 
   7  -3   7        4.12        1.76      2.48 o 
  -6  -2   7       11.77       17.80      3.11 o 
  -5  -2   7       10.04       12.51      1.62 o 
  -4  -2   7       55.16       50.85      2.43 o 
  -3  -2   7        0.69        0.00      1.79 o 
  -2  -2   7        0.28        0.00      1.57 o 
  -1  -2   7       57.22       58.61      1.94 o 
   0  -2   7       11.16       11.19      1.11 o 
   1  -2   7        0.01        0.00      1.54 o 
   2  -2   7       75.24       84.79      2.34 o 
   3  -2   7      104.97       84.51      3.49 o 
   4  -2   7        0.00        0.00      2.20 o 
   5  -2   7      102.22      126.07      4.40 o 
   6  -2   7        1.41        0.45      2.30 o 
   7  -2   7       21.36       27.71      3.10 o 
  -6  -1   7        1.94        3.30      2.11 o 
  -5  -1   7        0.53        0.00      2.15 o 
  -4  -1   7       17.75       19.19      1.75 o 
  -3  -1   7       14.35       12.52      1.35 o 
  -2  -1   7       70.56       79.86      2.37 o 
  -1  -1   7       12.54       14.61      1.13 o 
   0  -1   7       21.46       16.37      1.12 o 
   1  -1   7        2.73        4.03      0.96 o 
   2  -1   7        0.88        0.95      1.62 o 
   3  -1   7       74.58       79.04      3.11 o 
   4  -1   7      125.94      132.28      4.28 o 
   5  -1   7      265.03      321.01      6.49 o 
   6  -1   7      109.95      126.82      5.16 o 
   7  -1   7       19.77       10.97      3.04 o 
   8  -1   7        0.27        0.00      2.43 o 
  -6   0   7        1.35        3.19      1.93 o 
  -5   0   7        3.49        6.75      1.27 o 
  -4   0   7       30.65       38.07      2.08 o 
  -3   0   7       66.86       65.31      2.51 o 
  -2   0   7        9.88       11.26      1.40 o 
  -1   0   7       13.89       19.00      1.27 o 
   0   0   7       78.21       67.17      2.07 o 
   1   0   7        1.98        2.83      1.58 o 
   2   0   7       64.36       85.00      3.07 o 
   3   0   7       38.92       41.12      2.71 o 
   4   0   7       53.79       63.69      2.93 o 
   5   0   7       48.77       42.96      3.01 o 
   6   0   7       24.18       16.94      3.17 o 
   7   0   7      170.27      159.64      7.13 o 
   8   0   7        0.43        0.00      2.57 o 
  -6   1   7       10.04       11.73      1.73 o 
  -5   1   7        7.17        7.32      1.41 o 
  -4   1   7       26.19       31.04      1.73 o 
  -3   1   7       10.19        7.48      2.11 o 
  -2   1   7        0.80        0.00      1.68 o 
  -1   1   7        2.48        0.46      1.51 o 
   0   1   7       43.11       31.86      1.44 o 
   1   1   7       13.56       14.14      1.09 o 
   2   1   7      114.39      115.90      3.44 o 
   3   1   7       11.01       12.08      2.10 o 
   4   1   7        0.12        0.00      1.87 o 
   5   1   7        0.35        0.45      2.00 o 
   6   1   7       45.41       42.01      3.37 o 
   7   1   7       65.67       76.28      4.43 o 
   8   1   7       43.01       52.76      4.72 o 
  -6   2   7        4.33        4.48      2.28 o 
  -5   2   7       40.93       41.49      3.54 o 
  -4   2   7       23.09       21.26      2.58 o 
  -3   2   7       17.49       15.63      1.32 o 
  -2   2   7        5.49        7.66      1.20 o 
  -1   2   7      173.89      166.18      3.17 o 
   0   2   7       26.17       19.77      1.26 o 
   1   2   7       60.52       59.25      1.97 o 
   2   2   7       75.76       56.64      1.93 o 
   3   2   7        0.36        0.00      1.65 o 
   4   2   7        2.56        0.95      1.06 o 
   5   2   7       22.94       26.62      2.69 o 
   6   2   7       11.92        5.10      2.48 o 
   7   2   7        3.74        0.00      2.61 o 
   8   2   7       29.54       13.37      4.21 o 
   9   2   7       93.74       76.78      6.80 o 
  -6   3   7        0.12        0.00      2.53 o 
  -5   3   7       34.44       30.90      3.72 o 
  -4   3   7        3.60        0.42      2.20 o 
  -3   3   7        5.06        6.74      2.08 o 
  -2   3   7        2.32        5.06      1.76 o 
  -1   3   7       58.64       58.84      2.06 o 
   0   3   7        0.48        0.16      1.56 o 
   1   3   7       31.52       29.25      1.58 o 
   2   3   7        6.06        2.16      1.89 o 
   3   3   7        5.55        7.16      1.01 o 
   4   3   7       24.93       35.94      1.75 o 
   5   3   7        5.76        9.33      2.19 o 
   6   3   7        2.22        1.69      2.00 o 
   7   3   7        8.72        9.19      2.44 o 
   8   3   7        2.58        4.54      2.75 o 
   9   3   7       23.76       24.07      4.15 o 
  -6   4   7        1.52        0.00      2.58 o 
  -5   4   7       19.28       20.99      1.89 o 
  -4   4   7        2.70        0.00      2.02 o 
  -3   4   7       46.33       31.54      1.92 o 
  -2   4   7      155.00      155.06      3.36 o 
  -1   4   7        1.30        0.00      1.91 o 
   0   4   7      235.43      233.11      3.78 o 
   1   4   7      120.90      104.08      2.52 o 
   2   4   7       49.44       45.83      1.79 o 
   3   4   7        0.07        0.29      1.69 o 
   4   4   7        2.25        4.48      1.07 o 
   5   4   7       14.63       11.06      2.30 o 
   6   4   7       26.41       30.34      2.95 o 
   7   4   7        6.03        9.19      1.46 o 
   8   4   7        1.17        0.00      2.44 o 
   9   4   7        0.39        2.55      2.83 o 
  -4   5   7        0.02        2.19      1.96 o 
  -3   5   7      154.64      158.72      4.93 o 
  -2   5   7        1.03        0.00      1.77 o 
  -1   5   7        5.79        5.59      1.12 o 
   0   5   7      166.15      140.94      3.24 o 
   1   5   7       59.07       57.83      2.11 o 
   2   5   7        4.69        4.93      1.11 o 
   3   5   7       29.53       23.54      1.65 o 
   4   5   7        6.15        7.28      1.16 o 
   5   5   7       21.31       22.75      2.26 o 
   6   5   7        0.41        0.00      2.45 o 
   7   5   7        8.73        3.48      2.69 o 
   8   5   7        0.10        0.00      2.35 o 
   9   5   7        0.66        4.64      2.34 o 
  -5   6   7       17.58       19.52      3.02 o 
  -4   6   7       16.83       11.31      1.81 o 
  -3   6   7       35.10       42.55      2.31 o 
  -2   6   7        0.38        1.34      2.11 o 
  -1   6   7        6.55        9.44      1.24 o 
   0   6   7      149.69      144.20      3.32 o 
   1   6   7        5.53        7.31      1.11 o 
   2   6   7      153.78      153.93      3.21 o 
   3   6   7       22.18       14.96      1.40 o 
   4   6   7        6.05        7.46      1.18 o 
   5   6   7       15.73       17.76      2.44 o 
   6   6   7        0.19        0.00      2.31 o 
   7   6   7       20.61       24.50      2.71 o 
   8   6   7       14.74       19.90      2.97 o 
  -4   7   7        8.81        9.71      2.75 o 
  -3   7   7        1.76        0.00      2.19 o 
  -2   7   7        2.56        1.90      1.99 o 
  -1   7   7      158.45      142.60      4.46 o 
   0   7   7        2.01        1.76      2.04 o 
   1   7   7        4.33        3.93      2.07 o 
   2   7   7      166.51      159.27      3.54 o 
   3   7   7        1.05        0.00      2.21 o 
   4   7   7        4.26        2.24      2.06 o 
   5   7   7        0.81        0.36      2.14 o 
   6   7   7        0.00        0.13      2.22 o 
   7   7   7        1.98        1.99      2.50 o 
   8   7   7        2.46        0.00      3.12 o 
  -4   8   7       24.90       25.51      3.63 o 
  -3   8   7       33.26       39.01      3.56 o 
  -2   8   7       14.52       10.00      1.62 o 
  -1   8   7       13.26        9.57      2.71 o 
   0   8   7        0.00        0.00      2.14 o 
   1   8   7        4.65        3.27      2.16 o 
   2   8   7       13.69       12.49      1.55 o 
   3   8   7        0.75        0.00      1.20 o 
   4   8   7       24.01       21.49      1.77 o 
   5   8   7        3.22        0.45      2.44 o 
   6   8   7        0.00        0.48      2.28 o 
   7   8   7        3.77        4.52      2.64 o 
   8   8   7        1.38        0.00      3.24 o 
  -3   9   7        0.53        3.96      2.54 o 
  -2   9   7        0.29        0.08      2.37 o 
  -1   9   7        0.47        0.00      2.19 o 
   0   9   7        7.47        8.05      1.46 o 
   1   9   7       45.14       42.62      2.33 o 
   2   9   7        2.88        1.97      2.14 o 
   3   9   7        1.03        3.19      2.03 o 
   4   9   7       14.58       17.81      2.63 o 
   5   9   7        1.19        3.97      1.79 o 
   6   9   7        8.17        6.08      2.89 o 
   7   9   7        0.00        1.52      2.27 o 
  -2  10   7       19.31       27.20      2.24 o 
  -1  10   7       16.18       20.27      2.25 o 
   0  10   7        0.61        0.00      2.60 o 
   1  10   7       11.62       10.96      1.66 o 
   2  10   7        2.08        0.00      2.46 o 
   3  10   7       10.34       12.13      1.72 o 
   4  10   7        0.05        0.00      2.32 o 
   5  10   7        0.17        2.28      2.32 o 
   6  10   7        7.00        9.28      2.70 o 
   0  11   7        0.11        0.09      2.62 o 
   1  11   7        0.23        1.86      2.29 o 
   2  11   7        3.09        0.63      2.98 o 
   3  11   7        6.99        8.40      1.72 o 
   4  11   7        7.33        9.99      2.85 o 
   5  11   7        0.01        0.00      2.78 o 
   0  -8   8        4.82        7.89      2.28 o 
  -3  -7   8        3.08        0.83      2.41 o 
  -2  -7   8        1.06        0.00      2.55 o 
  -1  -7   8        2.60        2.63      2.37 o 
   0  -7   8        0.01        1.33      2.20 o 
   1  -7   8        7.83        7.15      2.49 o 
   2  -7   8        2.34        3.53      2.08 o 
   3  -7   8        1.43        0.00      2.87 o 
  -4  -6   8        0.30        0.08      2.41 o 
  -3  -6   8        2.50        2.24      1.22 o 
  -2  -6   8        2.28        3.87      2.28 o 
  -1  -6   8        0.37        0.00      2.20 o 
   0  -6   8       57.54       50.72      3.53 o 
   1  -6   8        1.39        2.29      2.19 o 
   2  -6   8       18.33       21.97      1.83 o 
   3  -6   8        1.34        2.58      2.29 o 
   4  -6   8        2.80        3.33      2.10 o 
  -5  -5   8        3.36        3.94      2.81 o 
  -4  -5   8        0.73        5.32      1.22 o 
  -3  -5   8        1.18        5.33      1.34 o 
  -2  -5   8        1.38        0.00      2.23 o 
  -1  -5   8        2.21        3.49      1.87 o 
   0  -5   8        3.12        1.71      1.95 o 
   1  -5   8       19.64       26.08      1.74 o 
   2  -5   8        0.50        0.00      2.20 o 
   3  -5   8        9.62        2.68      2.36 o 
   4  -5   8        5.73        7.24      2.45 o 
   5  -5   8        0.13        0.08      2.30 o 
  -5  -4   8        1.29        0.00      2.61 o 
  -4  -4   8        0.60        3.96      2.16 o 
  -3  -4   8       10.88        7.15      2.73 o 
  -2  -4   8        2.50        1.22      1.82 o 
  -1  -4   8        6.98        3.64      2.34 o 
   0  -4   8        2.19        2.24      1.97 o 
   1  -4   8        0.04        0.56      1.74 o 
   2  -4   8      106.87      104.32      4.22 o 
   3  -4   8        0.40        2.42      2.06 o 
   4  -4   8       20.14       25.11      2.92 o 
   5  -4   8        0.09        0.00      2.39 o 
   6  -4   8        0.13        2.19      2.10 o 
  -5  -3   8        6.31        6.04      1.60 o 
  -4  -3   8      106.81      110.50      3.67 o 
  -3  -3   8       16.31       19.28      1.64 o 
  -2  -3   8        1.48        0.80      1.75 o 
  -1  -3   8        2.93        0.85      1.95 o 
   0  -3   8       11.96       18.26      1.52 o 
   1  -3   8        0.65        0.36      1.67 o 
   2  -3   8        2.48        3.27      1.80 o 
   3  -3   8       10.48        7.29      2.33 o 
   4  -3   8        0.97        0.00      2.17 o 
   5  -3   8        2.50        0.00      2.58 o 
   6  -3   8       11.30        8.11      2.65 o 
   7  -3   8        0.04        0.00      2.27 o 
  -6  -2   8        0.09        0.00      2.50 o 
  -5  -2   8        0.10        0.67      2.45 o 
  -4  -2   8      192.78      233.59      6.96 o 
  -3  -2   8        9.20        3.57      2.55 o 
  -2  -2   8       59.95       66.68      2.44 o 
  -1  -2   8       89.47       82.98      2.65 o 
   0  -2   8       32.17       30.17      1.74 o 
   1  -2   8       78.65       84.09      2.52 o 
   2  -2   8       20.92       19.53      1.47 o 
   3  -2   8        1.27        0.87      1.86 o 
   4  -2   8       44.02       51.66      2.99 o 
   5  -2   8        0.24        0.00      2.47 o 
   6  -2   8        4.02        3.09      2.51 o 
   7  -2   8        4.20        1.22      2.63 o 
  -6  -1   8        1.24        1.15      2.17 o 
  -5  -1   8        7.36        7.57      1.45 o 
  -4  -1   8       74.75       69.81      3.20 o 
  -3  -1   8       15.27       15.10      1.70 o 
  -2  -1   8      159.87      169.09      3.84 o 
  -1  -1   8       10.50       10.16      1.25 o 
   0  -1   8       37.44       40.90      1.76 o 
   1  -1   8       52.16       55.08      1.92 o 
   2  -1   8       68.26       74.76      2.40 o 
   3  -1   8       36.55       36.84      2.71 o 
   4  -1   8       21.79       26.54      2.68 o 
   5  -1   8       11.93        7.84      2.67 o 
   6  -1   8        0.31        0.00      2.39 o 
   7  -1   8        0.13        3.31      1.28 o 
  -6   0   8        0.35        0.40      2.26 o 
  -5   0   8        1.06        0.00      2.51 o 
  -4   0   8       21.42       25.13      1.85 o 
  -3   0   8        0.25        0.00      2.16 o 
  -2   0   8      518.12      487.51      6.17 o 
  -1   0   8       17.37       12.52      1.44 o 
   0   0   8      113.73      124.30      2.98 o 
   1   0   8      138.68      133.12      4.06 o 
   2   0   8       10.41       13.17      2.28 o 
   3   0   8       99.38      101.90      3.75 o 
   4   0   8       48.33       60.03      3.29 o 
   5   0   8       24.59       20.85      2.98 o 
   6   0   8        5.81        2.13      2.85 o 
   7   0   8        9.05        4.33      3.04 o 
   8   0   8        0.38        0.00      2.88 o 
  -6   1   8       13.61       10.83      3.10 o 
  -5   1   8       24.95       32.51      3.22 o 
  -4   1   8        1.44        3.60      1.92 o 
  -3   1   8        4.96        3.32      1.37 o 
  -2   1   8      274.66      287.13      4.87 o 
  -1   1   8        0.75        1.78      2.03 o 
   0   1   8       68.81       79.50      2.40 o 
   1   1   8       22.38       26.86      1.45 o 
   2   1   8       94.32       97.27      3.53 o 
   3   1   8       39.19       42.18      2.77 o 
   4   1   8       15.82       18.65      2.85 o 
   5   1   8       39.41       30.98      3.43 o 
   6   1   8       18.64       28.64      3.10 o 
   7   1   8       32.63       32.77      3.46 o 
   8   1   8        4.56        0.00      3.22 o 
  -6   2   8        1.09        0.00      2.42 o 
  -5   2   8       12.20        8.32      2.85 o 
  -4   2   8        2.10        1.60      2.15 o 
  -3   2   8        1.38        0.00      1.88 o 
  -2   2   8      145.40      136.44      3.40 o 
  -1   2   8        3.33        2.62      1.98 o 
   0   2   8      531.02      506.56      5.74 o 
   1   2   8        2.62        7.56      1.18 o 
   2   2   8       15.49       15.75      1.60 o 
   3   2   8       41.17       45.76      2.68 o 
   4   2   8        1.31        0.00      2.12 o 
   5   2   8       40.17       36.76      3.03 o 
   6   2   8       30.05       31.48      2.96 o 
   7   2   8       26.11       26.95      3.31 o 
   8   2   8        5.77        2.57      3.07 o 
  -5   3   8        5.21        5.38      2.47 o 
  -4   3   8       57.30       63.64      3.44 o 
  -3   3   8       59.94       50.64      2.27 o 
  -2   3   8       15.87       17.16      2.37 o 
  -1   3   8       10.84       11.18      1.43 o 
   0   3   8      298.88      309.64      4.73 o 
   1   3   8       17.86       14.40      1.44 o 
   2   3   8       32.99       32.89      1.69 o 
   3   3   8       35.08       40.22      1.97 o 
   4   3   8        3.37        3.72      2.00 o 
   5   3   8        6.97        6.64      2.22 o 
   6   3   8        0.01        0.00      2.23 o 
   7   3   8        1.58        0.00      2.56 o 
   8   3   8        5.47        7.77      2.96 o 
  -5   4   8        5.15        5.95      1.54 o 
  -4   4   8        5.84        5.27      2.33 o 
  -3   4   8       48.77       40.93      2.13 o 
  -2   4   8        4.34        5.23      1.25 o 
  -1   4   8       23.94       24.13      1.55 o 
   0   4   8       95.75       88.48      2.63 o 
   1   4   8       16.36       17.41      1.62 o 
   2   4   8      152.01      163.49      3.26 o 
   3   4   8       60.17       59.07      2.42 o 
   4   4   8        0.18        0.00      2.08 o 
   5   4   8        4.06        2.97      2.10 o 
   6   4   8        0.08        0.25      2.16 o 
   7   4   8        5.41        5.97      1.50 o 
   8   4   8        9.33        8.15      3.02 o 
  -5   5   8        0.40        0.00      2.67 o 
  -4   5   8        2.12        2.23      2.30 o 
  -3   5   8       37.43       39.85      2.29 o 
  -2   5   8       36.76       27.10      2.64 o 
  -1   5   8        3.73        0.00      2.15 o 
   0   5   8       89.91       92.63      2.83 o 
   1   5   8       35.07       43.65      1.93 o 
   2   5   8       57.42       60.71      2.31 o 
   3   5   8       11.11       15.29      1.56 o 
   4   5   8       20.30       19.87      1.77 o 
   5   5   8        1.03        0.00      2.23 o 
   6   5   8        3.99        0.63      2.61 o 
   7   5   8        1.63        0.00      2.60 o 
   8   5   8        0.22        3.46      2.30 o 
  -4   6   8        1.32        2.14      1.31 o 
  -3   6   8        1.33        3.39      2.10 o 
  -2   6   8        6.86        0.00      2.36 o 
  -1   6   8       57.95       47.73      2.28 o 
   0   6   8       73.09       74.78      2.55 o 
   1   6   8       45.65       44.99      2.23 o 
   2   6   8        2.58        2.54      2.21 o 
   3   6   8        1.00        0.00      2.10 o 
   4   6   8        8.50       10.63      1.68 o 
   5   6   8       24.54       30.89      2.92 o 
   6   6   8        0.03        2.35      2.24 o 
   7   6   8        1.14        3.08      2.33 o 
   8   6   8        1.73        0.73      2.85 o 
  -4   7   8       20.60       20.97      3.39 o 
  -3   7   8        1.37        0.00      2.38 o 
  -2   7   8        0.18        0.00      2.11 o 
  -1   7   8      190.52      183.72      5.44 o 
   0   7   8        3.75        3.65      2.11 o 
   1   7   8       14.30       18.29      1.61 o 
   2   7   8       17.49       19.72      1.68 o 
   3   7   8       19.38       24.79      1.75 o 
   4   7   8        2.00        0.00      2.68 o 
   5   7   8        3.86        0.88      2.76 o 
   6   7   8        4.39        8.96      2.68 o 
   7   7   8        0.52        0.00      2.61 o 
   8   7   8        0.15        2.10      2.47 o 
  -3   8   8        1.78        0.00      2.81 o 
  -2   8   8        3.26        0.52      2.16 o 
  -1   8   8       16.10       22.81      1.84 o 
   0   8   8        2.99        0.00      2.56 o 
   1   8   8       20.16       24.45      1.87 o 
   2   8   8       55.22       53.23      2.33 o 
   3   8   8       24.16       28.75      2.08 o 
   4   8   8        1.18        0.00      2.54 o 
   5   8   8        0.88        0.00      2.58 o 
   6   8   8        0.42        2.75      2.55 o 
   7   8   8        0.58        0.00      2.83 o 
  -2   9   8       17.70       20.24      3.05 o 
  -1   9   8       11.11        8.24      2.88 o 
   0   9   8        2.33        2.23      2.15 o 
   1   9   8      165.38      157.85      4.27 o 
   2   9   8        4.73        6.72      1.48 o 
   3   9   8        2.26        0.00      2.44 o 
   4   9   8        2.77        3.10      2.37 o 
   5   9   8        3.44        6.36      2.59 o 
   6   9   8        0.02        0.00      2.83 o 
   7   9   8        1.15        5.32      2.81 o 
  -1  10   8       14.11       20.76      2.13 o 
   0  10   8        7.12        5.24      2.73 o 
   1  10   8        4.11        7.38      1.49 o 
   2  10   8        2.13        0.89      2.45 o 
   3  10   8        4.14        2.08      2.81 o 
   4  10   8        8.06        8.36      2.57 o 
   5  10   8        4.07        4.20      2.81 o 
   6  10   8        1.37        1.33      2.82 o 
   1  11   8        2.31        0.51      2.59 o 
   2  11   8        1.11        3.27      2.12 o 
   3  11   8       37.22       35.29      2.53 o 
   4  11   8        1.39        1.07      2.98 o 
   0  -7   9        0.15        0.00      2.33 o 
  -3  -6   9       17.69       17.92      2.13 o 
  -2  -6   9        3.25        1.35      2.55 o 
  -1  -6   9        0.29        3.09      2.00 o 
   0  -6   9        4.32        0.00      2.18 o 
   1  -6   9        0.03        3.12      2.05 o 
   2  -6   9        6.58        5.71      2.69 o 
   3  -6   9        1.95        3.68      2.46 o 
  -4  -5   9        5.72        8.25      1.72 o 
  -3  -5   9        0.32        0.00      2.60 o 
  -2  -5   9        0.00        0.00      2.34 o 
  -1  -5   9       37.30       42.99      3.73 o 
   0  -5   9        1.36        0.00      2.05 o 
   1  -5   9        3.25        3.47      2.26 o 
   2  -5   9        0.29        0.63      2.17 o 
   3  -5   9        8.79        7.70      2.74 o 
   4  -5   9        1.71        1.57      2.75 o 
  -4  -4   9        8.40        9.97      3.30 o 
  -3  -4   9        2.35        0.00      2.74 o 
  -2  -4   9        7.88       10.82      1.49 o 
  -1  -4   9       59.11       56.57      2.63 o 
   0  -4   9        6.22        4.46      2.27 o 
   1  -4   9        0.40        0.20      1.04 o 
   2  -4   9       50.46       36.58      3.46 o 
   3  -4   9        0.16        1.47      2.19 o 
   4  -4   9       11.16       14.82      2.92 o 
   5  -4   9        0.21        2.89      2.46 o 
  -5  -3   9        6.58        3.95      2.97 o 
  -4  -3   9       28.30       26.42      3.40 o 
  -3  -3   9        4.66        6.96      1.42 o 
  -2  -3   9        1.04        1.09      1.88 o 
  -1  -3   9        3.23        2.27      2.00 o 
   0  -3   9        0.49        0.53      2.01 o 
   1  -3   9       76.23       78.31      2.61 o 
   2  -3   9        3.23        3.94      1.38 o 
   3  -3   9       19.24       20.67      2.84 o 
   4  -3   9        0.02        3.23      2.07 o 
   5  -3   9       16.57       19.37      3.46 o 
   6  -3   9        0.61        0.00      2.90 o 
  -5  -2   9        4.21        4.41      2.64 o 
  -4  -2   9       35.50       30.02      3.93 o 
  -3  -2   9        1.00        0.00      2.53 o 
  -2  -2   9        3.33        3.65      2.21 o 
  -1  -2   9        1.81        3.62      2.06 o 
   0  -2   9        4.17        3.40      1.93 o 
   1  -2   9       48.56       31.61      1.86 o 
   2  -2   9        0.22        0.77      1.82 o 
   3  -2   9       11.90       10.72      1.39 o 
   4  -2   9       90.16       80.62      3.92 o 
   5  -2   9        0.21        0.00      2.52 o 
   6  -2   9        5.61        4.46      1.58 o 
  -5  -1   9        4.37        4.41      3.00 o 
  -4  -1   9        3.52        1.29      2.56 o 
  -3  -1   9       47.04       60.02      2.73 o 
  -2  -1   9      190.14      178.23      4.13 o 
  -1  -1   9       81.77       85.22      2.83 o 
   0  -1   9       27.49       29.73      1.68 o 
   1  -1   9        6.64        7.63      1.22 o 
   2  -1   9        0.65        0.68      1.96 o 
   3  -1   9       36.91       30.70      2.92 o 
   4  -1   9       21.59       25.31      2.89 o 
   5  -1   9       15.02       16.82      2.98 o 
   6  -1   9        2.35        4.71      2.44 o 
   7  -1   9        7.95       10.94      3.14 o 
  -5   0   9        0.91        3.56      2.14 o 
  -4   0   9        6.74        4.35      2.95 o 
  -3   0   9        1.34        0.00      2.24 o 
  -2   0   9      242.05      222.87      4.71 o 
  -1   0   9       25.75       32.57      2.03 o 
   0   0   9       70.51       72.48      2.76 o 
   1   0   9       59.79       59.95      3.56 o 
   2   0   9        3.89        2.46      2.17 o 
   3   0   9       10.79        1.78      2.23 o 
   4   0   9        0.11        0.00      2.15 o 
   5   0   9       27.78       24.02      3.12 o 
   6   0   9       39.60       33.48      3.80 o 
   7   0   9        0.11        1.31      2.22 o 
  -5   1   9        0.07        2.02      2.24 o 
  -4   1   9        6.86        4.97      2.61 o 
  -3   1   9       73.89       75.97      4.39 o 
  -2   1   9       19.71       22.94      1.75 o 
  -1   1   9      227.37      233.89      4.63 o 
   0   1   9      436.00      397.45      5.61 o 
   1   1   9      220.17      211.40      4.23 o 
   2   1   9       23.15       22.05      1.63 o 
   3   1   9        0.06        0.21      2.02 o 
   4   1   9        0.26        0.00      2.07 o 
   5   1   9        0.04        0.61      2.16 o 
   6   1   9       10.80        9.28      2.74 o 
   7   1   9        0.95        0.37      2.76 o 
   8   1   9        0.64        2.77      2.48 o 
  -5   2   9        1.12        3.96      1.26 o 
  -4   2   9        8.61       10.31      1.58 o 
  -3   2   9        1.97        0.00      2.29 o 
  -2   2   9        2.06        3.09      2.20 o 
  -1   2   9        0.37        2.00      2.30 o 
   0   2   9      758.86      749.48      8.19 o 
   1   2   9      106.33      120.74      3.12 o 
   2   2   9      211.70      193.98      3.89 o 
   3   2   9       69.45       76.60      3.69 o 
   4   2   9        1.23        2.57      2.08 o 
   5   2   9        1.12        0.00      2.36 o 
   6   2   9        2.89        0.00      2.81 o 
   7   2   9        7.87        7.84      2.82 o 
   8   2   9        6.89        5.35      2.96 o 
  -5   3   9        3.84        5.38      2.58 o 
  -4   3   9        8.71        6.45      2.44 o 
  -3   3   9        5.04        6.35      1.31 o 
  -2   3   9       27.10       23.68      1.83 o 
  -1   3   9      218.55      196.96      5.83 o 
   0   3   9      173.98      193.06      4.16 o 
   1   3   9      159.82      165.17      3.66 o 
   2   3   9      180.36      157.23      3.43 o 
   3   3   9       36.12       48.04      2.27 o 
   4   3   9        2.09        2.83      2.23 o 
   5   3   9        7.61        5.87      2.48 o 
   6   3   9        0.88        0.00      2.74 o 
   7   3   9        2.88        2.68      2.70 o 
   8   3   9        0.30        2.12      2.40 o 
  -4   4   9        2.60        2.84      2.10 o 
  -3   4   9       17.41       20.24      1.80 o 
  -2   4   9       41.12       36.44      2.20 o 
  -1   4   9        1.51        0.00      1.96 o 
   0   4   9       17.95       13.22      1.49 o 
   1   4   9        1.84        0.27      2.32 o 
   2   4   9      792.26      807.19      8.32 o 
   3   4   9       61.02       67.62      2.55 o 
   4   4   9       75.16       87.54      2.91 o 
   5   4   9       26.27       26.25      3.03 o 
   6   4   9        0.17        0.07      2.27 o 
   7   4   9        0.80        0.00      2.58 o 
   8   4   9        2.56        0.00      3.06 o 
  -4   5   9        0.29        1.02      2.36 o 
  -3   5   9        5.56        3.21      2.29 o 
  -2   5   9       58.95       49.18      2.61 o 
  -1   5   9       64.98       65.37      3.54 o 
   0   5   9       21.53       16.10      1.69 o 
   1   5   9       51.70       41.88      2.12 o 
   2   5   9      460.49      478.19      6.25 o 
   3   5   9        0.56        0.00      3.00 o 
   4   5   9       12.89       15.64      1.80 o 
   5   5   9        2.04        2.53      2.27 o 
   6   5   9        1.45        0.27      2.57 o 
   7   5   9        5.42        5.09      2.72 o 
   8   5   9        0.02        0.00      2.93 o 
  -4   6   9        0.62        2.72      2.43 o 
  -3   6   9       10.23       11.90      1.49 o 
  -2   6   9       12.72        9.82      1.54 o 
  -1   6   9       57.05       54.91      2.60 o 
   0   6   9       16.69       13.83      1.78 o 
   1   6   9        0.56        0.00      2.32 o 
   2   6   9       26.99       25.52      1.82 o 
   3   6   9       12.52       13.03      2.11 o 
   4   6   9      314.40      326.59      5.86 o 
   5   6   9        5.85        3.79      3.11 o 
   6   6   9       11.36       15.05      2.78 o 
   7   6   9        7.41        1.06      3.28 o 
   8   6   9        0.00        0.00      3.20 o 
  -3   7   9        0.01        0.00      2.51 o 
  -2   7   9        3.72        6.29      1.52 o 
  -1   7   9        6.92        0.00      2.78 o 
   0   7   9       70.46       65.43      2.76 o 
   1   7   9       79.20       83.50      2.97 o 
   2   7   9        0.82        1.41      2.04 o 
   3   7   9        3.35        2.90      2.61 o 
   4   7   9      235.76      221.57      4.93 o 
   5   7   9        6.37        1.15      3.39 o 
   6   7   9        3.15        3.20      2.81 o 
   7   7   9        1.53        3.54      2.38 o 
  -2   8   9        0.12        1.83      1.94 o 
  -1   8   9        5.38        5.44      1.37 o 
   0   8   9       10.77        6.48      1.66 o 
   1   8   9       51.29       46.95      2.77 o 
   2   8   9        5.16        8.28      1.57 o 
   3   8   9        1.00        2.00      2.25 o 
   4   8   9        9.00        6.38      1.57 o 
   5   8   9        3.39        3.32      3.02 o 
   6   8   9       56.25       58.84      5.08 o 
   7   8   9        0.05        0.00      2.99 o 
  -1   9   9        0.67        0.00      2.58 o 
   0   9   9        0.06        0.00      2.30 o 
   1   9   9       40.39       34.43      2.31 o 
   2   9   9       19.51       14.33      1.98 o 
   3   9   9       13.61       13.43      1.74 o 
   4   9   9        0.79        0.58      2.75 o 
   5   9   9        7.19        8.73      2.83 o 
   6   9   9       38.86       34.35      4.62 o 
   0  10   9        0.25        0.00      2.58 o 
   1  10   9        0.10        1.55      2.43 o 
   2  10   9        4.79        1.81      2.78 o 
   3  10   9       22.53       21.48      2.27 o 
   4  10   9        9.92        9.90      1.80 o 
   5  10   9        4.72        0.50      3.33 o 
  -2  -5  10        0.07        2.61      2.19 o 
  -1  -5  10        3.71        0.00      2.56 o 
   0  -5  10        4.68        6.10      1.28 o 
   1  -5  10        4.12        4.30      2.44 o 
   2  -5  10        8.99       10.23      2.61 o 
   3  -5  10        1.28        0.00      2.75 o 
  -3  -4  10        0.69        0.00      2.48 o 
  -2  -4  10        0.02        0.00      2.38 o 
  -1  -4  10       21.41       25.01      2.14 o 
   0  -4  10        0.83        2.32      1.93 o 
   1  -4  10        3.24        2.87      2.04 o 
   2  -4  10        5.80        9.47      2.48 o 
   3  -4  10        0.09        0.52      2.22 o 
   4  -4  10        7.59       11.76      3.17 o 
  -3  -3  10        1.13        0.00      2.49 o 
  -2  -3  10       40.70       33.46      2.25 o 
  -1  -3  10        1.37        1.89      2.09 o 
   0  -3  10        2.76        0.00      2.47 o 
   1  -3  10       27.06       17.16      1.85 o 
   2  -3  10       26.56       35.53      3.01 o 
   3  -3  10        2.07        0.00      2.67 o 
   4  -3  10        2.79        2.07      2.36 o 
   5  -3  10        3.17        2.77      2.71 o 
  -4  -2  10        2.40        4.16      2.35 o 
  -3  -2  10        0.38        0.00      2.34 o 
  -2  -2  10       15.34       11.19      2.99 o 
  -1  -2  10        6.11        6.29      1.43 o 
   0  -2  10        3.96        6.55      1.33 o 
   1  -2  10      100.82      116.66      3.41 o 
   2  -2  10        7.55        5.66      2.34 o 
   3  -2  10        2.06        0.00      2.32 o 
   4  -2  10        1.76        0.77      2.23 o 
   5  -2  10        0.51        1.79      2.26 o 
   6  -2  10        9.95        9.00      3.52 o 
  -4  -1  10        3.54        6.43      1.68 o 
  -3  -1  10        5.91        4.72      2.49 o 
  -2  -1  10        0.09        1.52      2.11 o 
  -1  -1  10        8.51       11.92      1.83 o 
   0  -1  10      118.42      109.92      3.41 o 
   1  -1  10        1.21        2.51      1.90 o 
   2  -1  10       18.95       20.45      1.86 o 
   3  -1  10      106.63       84.38      4.38 o 
   4  -1  10       29.63       31.56      3.39 o 
   5  -1  10        0.63        3.03      2.33 o 
   6  -1  10        0.87        0.00      2.78 o 
  -4   0  10        0.02        0.00      2.28 o 
  -3   0  10       31.02       33.91      2.67 o 
  -2   0  10        3.20        0.00      2.35 o 
  -1   0  10        0.89        0.00      2.26 o 
   0   0  10       59.59       50.64      2.77 o 
   1   0  10        5.24        0.00      2.80 o 
   2   0  10       10.17        7.80      2.38 o 
   3   0  10      147.10      140.55      5.30 o 
   4   0  10        5.79        1.93      2.61 o 
   5   0  10        0.00        0.00      2.53 o 
   6   0  10       14.08        7.08      3.13 o 
   7   0  10        0.13        0.00      2.88 o 
  -4   1  10        1.17        0.00      2.28 o 
  -3   1  10        0.04        0.00      2.09 o 
  -2   1  10        8.46       11.32      2.37 o 
  -1   1  10       23.10       23.05      2.87 o 
   0   1  10       28.92       31.81      2.83 o 
   1   1  10        0.24        0.00      1.97 o 
   2   1  10       55.33       43.28      3.22 o 
   3   1  10        3.42        3.36      2.17 o 
   4   1  10       15.44       11.87      3.05 o 
   5   1  10       80.93       74.77      4.56 o 
   6   1  10        1.07        0.00      2.93 o 
   7   1  10        1.33        2.42      2.50 o 
  -4   2  10        1.11        0.00      2.62 o 
  -3   2  10        1.51        0.00      2.56 o 
  -2   2  10        2.67        2.47      2.31 o 
  -1   2  10       28.18       32.98      2.28 o 
   0   2  10       30.93       25.64      2.22 o 
   1   2  10        0.63        3.42      2.06 o 
   2   2  10        4.51        1.26      2.46 o 
   3   2  10        0.97        0.00      2.28 o 
   4   2  10        0.74        2.56      2.30 o 
   5   2  10       91.78       97.97      4.75 o 
   6   2  10        1.32        0.00      2.95 o 
   7   2  10        2.24        2.66      1.67 o 
  -4   3  10        0.00        0.00      2.32 o 
  -3   3  10       10.12       13.03      1.74 o 
  -2   3  10        3.08        6.03      2.35 o 
  -1   3  10       18.56       20.89      2.90 o 
   0   3  10        1.25        0.00      2.28 o 
   1   3  10      163.44      166.76      4.07 o 
   2   3  10      210.54      188.58      4.25 o 
   3   3  10       37.25       40.38      2.16 o 
   4   3  10        1.23        0.00      2.60 o 
   5   3  10        7.06        8.75      1.52 o 
   6   3  10        1.06        0.00      2.83 o 
   7   3  10       10.06        6.94      3.25 o 
  -4   4  10        0.17        2.38      2.15 o 
  -3   4  10        4.62        1.35      2.45 o 
  -2   4  10        8.33        7.90      2.51 o 
  -1   4  10        1.13        1.97      2.16 o 
   0   4  10        9.61       10.82      1.60 o 
   1   4  10       12.28       14.47      1.61 o 
   2   4  10      196.22      185.54      4.44 o 
   3   4  10       10.80       12.57      1.90 o 
   4   4  10       16.23       16.52      1.99 o 
   5   4  10        4.05        5.60      2.33 o 
   6   4  10        0.00        0.14      2.67 o 
   7   4  10       32.42       29.85      4.00 o 
  -3   5  10        0.85        3.91      2.17 o 
  -2   5  10        1.65        3.68      1.92 o 
  -1   5  10       13.48       14.18      2.62 o 
   0   5  10       12.40       13.93      1.84 o 
   1   5  10      168.74      182.86      4.27 o 
   2   5  10        2.15        0.00      2.68 o 
   3   5  10      203.46      226.91      4.70 o 
   4   5  10      185.33      188.73      4.51 o 
   5   5  10       29.97       34.37      3.55 o 
   6   5  10        0.01        0.00      2.63 o 
   7   5  10        3.78        2.92      3.00 o 
  -3   6  10        1.87        0.00      2.84 o 
  -2   6  10        0.16        1.59      2.07 o 
  -1   6  10        0.53        0.00      2.29 o 
   0   6  10       38.97       35.92      2.19 o 
   1   6  10        6.45        7.13      1.47 o 
   2   6  10        2.27        0.00      2.89 o 
   3   6  10       16.58       18.67      1.99 o 
   4   6  10      266.77      257.79      5.33 o 
   5   6  10       14.83       21.74      3.11 o 
   6   6  10        9.46        7.94      3.17 o 
   7   6  10        2.49        0.00      3.04 o 
  -2   7  10        0.69        0.00      2.47 o 
  -1   7  10        0.35        2.68      2.11 o 
   0   7  10        6.19        1.85      2.65 o 
   1   7  10        2.07        4.38      2.26 o 
   2   7  10        4.92        0.00      2.94 o 
   3   7  10      112.03      118.25      3.61 o 
   4   7  10       44.20       42.85      2.77 o 
   5   7  10       37.76       42.89      4.35 o 
   6   7  10       44.50       58.77      4.25 o 
   7   7  10        2.39        5.95      1.74 o 
  -1   8  10        0.04        1.07      2.31 o 
   0   8  10        1.36        1.19      2.44 o 
   1   8  10        3.37        3.68      2.75 o 
   2   8  10       28.68       25.21      2.09 o 
   3   8  10       12.92        4.60      3.08 o 
   4   8  10        0.79        4.53      2.56 o 
   5   8  10       15.20       13.43      3.63 o 
   6   8  10      121.21      133.46      6.69 o 
   0   9  10        0.79        0.00      2.60 o 
   1   9  10        1.52        0.57      2.47 o 
   2   9  10        7.01        3.88      2.67 o 
   3   9  10        5.38        4.95      2.78 o 
   4   9  10        1.34        4.06      2.45 o 
   5   9  10        5.90        9.52      2.77 o 
   2  10  10        3.06        3.69      2.77 o 
   3  10  10        6.71        6.43      3.28 o 
   4  10  10        1.75        0.00      3.08 o 
  -1  -4  11        0.48        0.00      2.47 o 
   0  -4  11        0.22        0.00      2.80 o 
   1  -4  11        0.02        0.00      2.36 o 
   2  -4  11        1.01        0.24      2.41 o 
  -2  -3  11        0.07        0.00      2.42 o 
  -1  -3  11        3.57        5.33      1.38 o 
   0  -3  11        0.64        2.37      2.19 o 
   1  -3  11        2.81        3.51      2.68 o 
   2  -3  11        0.09        0.07      2.18 o 
   3  -3  11        5.81        5.34      2.68 o 
   4  -3  11        4.77        3.10      3.23 o 
  -3  -2  11        6.55        6.51      2.76 o 
  -2  -2  11        2.67        4.48      1.51 o 
  -1  -2  11        0.01        2.38      2.17 o 
   0  -2  11        0.79        0.00      2.27 o 
   1  -2  11        2.51        1.80      2.20 o 
   2  -2  11        0.26        0.00      2.21 o 
   3  -2  11        0.57        0.00      2.35 o 
   4  -2  11       11.50        9.00      3.23 o 
   5  -2  11        1.34        0.41      3.10 o 
  -3  -1  11        0.11        0.00      2.39 o 
  -2  -1  11        6.86       10.95      1.70 o 
  -1  -1  11        0.11        0.00      2.33 o 
   0  -1  11       18.45       16.48      1.85 o 
   1  -1  11       15.43       16.53      1.76 o 
   2  -1  11        4.35        3.62      1.34 o 
   3  -1  11        4.07        0.00      2.79 o 
   4  -1  11        3.31        2.27      2.47 o 
   5  -1  11        7.10        3.02      3.01 o 
  -3   0  11       11.51       13.99      1.99 o 
  -2   0  11        7.91       10.33      1.65 o 
  -1   0  11       20.10       17.80      1.76 o 
   0   0  11        0.61        0.00      2.28 o 
   1   0  11        0.10        0.14      2.46 o 
   2   0  11        0.08        0.00      2.35 o 
   3   0  11        7.89        6.56      2.52 o 
   4   0  11        1.02        2.22      2.35 o 
   5   0  11        2.26        0.00      3.04 o 
   6   0  11        5.02        6.23      3.03 o 
  -3   1  11        0.79        0.93      1.41 o 
  -2   1  11       12.33        8.74      2.85 o 
  -1   1  11        0.12        0.00      2.53 o 
   0   1  11       19.80       26.28      2.99 o 
   1   1  11        1.94        0.95      2.63 o 
   2   1  11       84.85       98.03      4.74 o 
   3   1  11       17.72       10.89      3.14 o 
   4   1  11        0.23        3.12      2.20 o 
   5   1  11        4.15        2.87      2.59 o 
   6   1  11       12.62       12.55      3.21 o 
  -3   2  11        5.82        9.81      1.92 o 
  -2   2  11        1.53        1.64      2.23 o 
  -1   2  11       55.65       57.30      3.02 o 
   0   2  11        4.55        3.11      2.41 o 
   1   2  11       14.08       11.22      1.59 o 
   2   2  11       30.12       23.79      3.33 o 
   3   2  11        0.04        0.07      2.51 o 
   4   2  11        0.22        0.00      2.62 o 
   5   2  11       19.18       20.99      3.19 o 
   6   2  11        3.99        1.81      2.92 o 
  -3   3  11       10.50        8.78      1.81 o 
  -2   3  11       25.44       20.30      3.49 o 
  -1   3  11        1.76        3.38      2.54 o 
   0   3  11       30.97       29.93      2.19 o 
   1   3  11        0.10        0.67      2.22 o 
   2   3  11        4.87        7.86      1.44 o 
   3   3  11        4.56        5.82      1.47 o 
   4   3  11       82.03       92.93      4.46 o 
   5   3  11        4.19        0.00      2.94 o 
   6   3  11        1.01        0.00      2.96 o 
   7   3  11       16.63       20.84      3.10 o 
  -3   4  11        0.13        0.91      2.41 o 
  -2   4  11        0.00        0.00      2.41 o 
  -1   4  11        3.65        3.89      2.44 o 
   0   4  11        3.53        2.77      2.41 o 
   1   4  11       36.80       31.46      2.28 o 
   2   4  11        0.16        0.00      2.39 o 
   3   4  11        0.25        0.00      2.37 o 
   4   4  11       30.09       30.56      2.20 o 
   5   4  11        0.24        0.58      2.58 o 
   6   4  11        0.22        0.00      2.92 o 
   7   4  11       22.45       16.11      3.80 o 
  -2   5  11        2.77        0.00      2.69 o 
  -1   5  11       19.26       13.84      2.76 o 
   0   5  11       10.73        3.01      2.74 o 
   1   5  11        7.89        9.72      1.74 o 
   2   5  11       19.32       16.23      1.71 o 
   3   5  11        6.91        4.20      2.52 o 
   4   5  11        8.31        5.89      1.81 o 
   5   5  11        0.29        0.00      2.87 o 
   6   5  11       24.15       16.76      4.13 o 
   7   5  11        1.11        2.62      2.74 o 
  -2   6  11        4.95        6.67      1.43 o 
  -1   6  11        4.75        8.82      2.45 o 
   0   6  11        1.13        2.23      2.38 o 
   1   6  11        1.76        5.17      1.46 o 
   2   6  11        2.49        3.73      1.37 o 
   3   6  11        4.71        6.75      2.41 o 
   4   6  11       10.99       12.52      1.76 o 
   5   6  11        0.14        0.61      2.73 o 
   6   6  11        3.91        3.96      2.96 o 
  -1   7  11        2.30        7.03      2.55 o 
   0   7  11        0.14        2.51      2.31 o 
   1   7  11        9.83        7.72      1.84 o 
   2   7  11        0.03        1.26      2.64 o 
   3   7  11        1.05        0.89      2.50 o 
   4   7  11        5.13        7.00      1.88 o 
   5   7  11       17.25       11.83      3.82 o 
   6   7  11       23.43       13.95      4.01 o 
   0   8  11        0.01        1.03      2.38 o 
   1   8  11        5.31        3.03      2.73 o 
   2   8  11        7.12        0.78      2.95 o 
   3   8  11        0.93        0.39      2.61 o 
   4   8  11        0.01        0.00      2.80 o 
   5   8  11        3.19        6.55      1.75 o 
   2   9  11        1.48        0.59      2.76 o 
   3   9  11        4.76        3.91      2.83 o 
   4   9  11        0.10        0.00      2.80 o 
  -1  -2  12        0.89        0.57      2.40 o 
   0  -2  12        6.20        6.75      1.65 o 
   1  -2  12        0.29        0.00      2.63 o 
   2  -2  12        0.88        1.17      1.41 o 
   3  -2  12        0.00        0.00      2.65 o 
  -1  -1  12        0.16        0.00      2.84 o 
   0  -1  12        8.21        9.33      2.70 o 
   1  -1  12        1.69        1.78      2.22 o 
   2  -1  12        1.51        0.00      2.69 o 
   3  -1  12        0.04        3.43      2.19 o 
   4  -1  12        0.13        0.81      2.40 o 
  -2   0  12        0.30        2.49      1.38 o 
  -1   0  12       12.20       10.14      2.12 o 
   0   0  12        7.42        9.96      1.62 o 
   1   0  12        2.01        1.79      2.48 o 
   2   0  12       22.77       20.83      3.27 o 
   3   0  12        6.00        5.28      2.63 o 
   4   0  12        1.64        0.00      2.92 o 
   5   0  12        0.33        1.00      2.77 o 
  -2   1  12        0.26        0.84      2.28 o 
  -1   1  12        2.72        0.00      2.67 o 
   0   1  12       10.26        7.61      3.25 o 
   1   1  12        0.33        1.60      2.50 o 
   2   1  12        1.95        1.55      2.38 o 
   3   1  12        5.45        3.80      2.93 o 
   4   1  12        0.10        0.23      2.47 o 
   5   1  12        1.81        3.09      2.75 o 
  -2   2  12        1.77        0.00      2.96 o 
  -1   2  12        1.91        0.00      2.64 o 
   0   2  12        4.33        3.27      2.74 o 
   1   2  12       23.39       24.77      2.15 o 
   2   2  12        5.06        4.30      2.79 o 
   3   2  12        5.61        0.44      2.98 o 
   4   2  12        9.41        8.92      2.90 o 
   5   2  12        4.05        1.04      2.95 o 
  -2   3  12        0.31        0.00      2.39 o 
  -1   3  12        1.68        3.46      2.43 o 
   0   3  12        8.12        5.90      1.56 o 
   1   3  12        6.00        6.58      1.66 o 
   2   3  12       24.83       24.01      2.26 o 
   3   3  12        0.01        3.21      2.35 o 
   4   3  12        0.42        0.00      3.05 o 
   5   3  12       10.84        8.95      3.15 o 
   6   3  12        0.76        2.70      1.69 o 
  -1   4  12       20.89       19.24      2.17 o 
   0   4  12        2.58        4.14      2.49 o 
   1   4  12       27.85       19.03      2.25 o 
   2   4  12        8.13        7.04      1.78 o 
   3   4  12       30.43       26.64      2.31 o 
   4   4  12        0.75        0.00      3.01 o 
   5   4  12        0.10        0.00      2.99 o 
   6   4  12        0.37        0.09      2.98 o 
  -1   5  12        0.00        0.25      2.40 o 
   0   5  12        5.88       10.84      2.08 o 
   1   5  12        0.02        2.44      2.55 o 
   2   5  12       17.25       15.18      1.97 o 
   3   5  12        1.34        2.18      2.70 o 
   4   5  12        6.97        7.74      2.30 o 
   5   5  12        0.21        1.29      2.63 o 
   0   6  12        2.02        2.71      2.87 o 
   1   6  12       23.61       25.41      2.29 o 
   2   6  12        0.13        0.00      2.58 o 
   3   6  12       29.92       26.70      2.43 o 
   4   6  12        1.65        2.52      2.62 o 
   5   6  12       10.09       10.84      3.25 o 
   1   7  12        3.13        2.04      2.83 o 
   2   7  12       11.38       10.43      1.93 o 
   3   7  12        1.77        0.00      2.88 o 
   4   7  12        5.70        3.15      1.79 o 
   3   8  12        0.73        2.80      2.37 o 
   1   0  13        7.09       10.33      2.87 o 
   2   0  13        0.71        4.43      1.91 o 
   0   1  13        0.06        0.53      2.69 o 
   1   1  13        2.90        5.32      2.94 o 
   2   1  13        5.71        7.30      1.82 o 
   3   1  13        1.51        4.07      2.68 o 
   0   2  13        0.64        0.00      2.79 o 
   1   2  13        9.80       14.06      2.05 o 
   2   2  13       12.40       12.96      2.15 o 
   3   2  13        0.89        1.14      1.65 o 
   4   2  13        4.70        0.00      3.37 o 
   0   3  13       20.33       22.80      2.29 o 
   1   3  13        0.35        0.00      2.73 o 
   2   3  13        4.29        3.01      2.89 o 
   3   3  13        0.19        0.00      3.03 o 
   4   3  13        2.32        0.67      3.23 o 
   1   4  13        0.16        2.05      2.72 o 
   2   4  13        0.11        0.00      2.75 o 
   3   4  13        3.55        1.64      2.79 o 
   4   4  13        6.02        9.74      1.83 o 
   1   5  13        8.95       10.66      1.91 o 
   2   5  13        2.00        3.34      2.72 o 
   3   5  13        1.51        0.91      2.89 o 
   4   5  13       17.00       21.95      2.43 o 
                                                 
